# Supplementary material for: Genetically modified crops are superior in their nitrogen use efficiency-A meta-analysis of three major cereals
Source: Sci Rep. 2020 May 22;10:8568. doi: 10.1038/s41598-020-65684-9 (PMC7244766; doi:10.1038/s41598-020-65684-9)
Supplement: Supplementary file 2 — Supplementary Table 1-6. [file 41598_2020_65684_MOESM2_ESM.xlsx]

## Sheet: Table S1
Supplementary Table 1. Yield dataset used for meta-analysis.
ID	Author	Year	Plants	Gene	Gene.type	Namount	Type	TT	EF	Stress	Stress.type	yi	vi
283	Joshi	2014	Rice	SaARF1	O	A	Pot	EE	NA	Y	drought	2.7534	0.498633
281	Joshi	2014	Rice	SaARF1	O	A	Pot	EE	NA	Y	drought	2.66417	0.469617
773	Yang	2014	Rice	AtGRP2	O	A	Pot	EE	NA	Y	drought	2.20391	0.0757318
772	Yang	2014	Rice	AtGRP2	O	A	Pot	EE	NA	Y	drought	2.15927	0.0777938
771	Yang	2014	Rice	AtGRP2	O	A	Pot	EE	NA	Y	drought	2.15501	0.0762446
282	Joshi	2014	Rice	SaARF1	O	A	Pot	EE	NA	Y	drought	2.00268	0.465871
619	Tripathy	2017	Rice	PgRab7	O	A	Pot	EE	NA	Y	drought	1.95589	0.00706096
696	Wu	2005	Rice	nhaA	TSP	A	Pot	EE	NA	Y	salt	1.91365	0.00147644
38	Baisakh	2012	Rice	SaVHAC1	Enzyme	A	Pot	EE	NA	Y	salt	1.89052	0.173585
40	Baisakh	2012	Rice	SaVHAC1	Enzyme	A	Pot	EE	NA	Y	salt	1.87196	0.192128
39	Baisakh	2012	Rice	SaVHAC1	Enzyme	A	Pot	EE	NA	Y	salt	1.84802	0.153189
618	Tripathy	2017	Rice	PgRab7	O	A	Pot	EE	NA	Y	drought	1.83706	0.00647768
617	Tripathy	2017	Rice	PgRab7	O	A	Pot	EE	NA	Y	drought	1.76514	0.00677209
770	Yang	2014	Rice	AtGRP2	O	A	Pot	EE	NA	Y	drought	1.74911	0.0769998
616	Tripathy	2017	Rice	PgRab7	O	A	Pot	EE	NA	Y	drought	1.67482	0.00724443
615	Tripathy	2017	Rice	PgRab7	O	A	Pot	EE	NA	Y	drought	1.64685	0.00753199
223	Hussain	2018	Rice	AtDREB1A	TF	A	Pot	EE	NA	Y	salt	1.58854	1.28238
214	Huang	2007	Rice	OCP11	O	A	Field	OE	54.5	Y	drought	1.42403	0.0361499
15	Bae	2013	Rice	BrECS	Enzyme	A	Field	EE	NA	N		1.38249	0.0745784
11	Bae	2013	Rice	BrECS	Enzyme	A	Field	EE	NA	N		1.36431	0.176409
19	Bae	2013	Rice	BrECS	Enzyme	A	Field	EE	NA	N		1.3613	0.0974394
17	Bae	2013	Rice	BrECS	Enzyme	A	Field	EE	NA	N		1.34946	0.0875472
16	Bae	2013	Rice	BrECS	Enzyme	A	Field	EE	NA	N		1.33686	0.0869626
8	Bae	2013	Rice	BrECS	Enzyme	A	Field	EE	NA	N		1.32333	0.171712
18	Bae	2013	Rice	BrECS	Enzyme	A	Field	EE	NA	N		1.32242	0.0816373
703	Wu	2005	Rice	nhaA	TSP	A	Pot	EE	NA	Y	drought	1.32176	0.00669444
12	Bae	2013	Rice	BrECS	Enzyme	A	Field	EE	NA	N		1.3169	0.180294
202	Huang	2007	Rice	OCP11	O	A	Field	OE	21.6	Y	drought	1.30625	0.043085
284	Kim	2014	Rice	AVP1	Enzyme	A	Field	EE	NA	Y	salt	1.30619	0.136103
9	Bae	2013	Rice	BrECS	Enzyme	A	Field	EE	NA	N		1.29882	0.179094
322	Lian	2014	Rice	PEPC	Enzyme	A	Pot	EE	NA	N		1.29592	0.0252144
285	Kim	2014	Rice	AVP1	Enzyme	A	Field	EE	NA	Y	salt	1.29272	0.133539
57	Biswas	2018	Rice	PDH45	Enzyme	A	Pot	EE	NA	Y	salt	1.28639	0.0587208
54	Biswas	2018	Rice	PDH45	Enzyme	A	Pot	EE	NA	Y	salt	1.25321	0.0314272
56	Biswas	2018	Rice	PDH45	Enzyme	A	Pot	EE	NA	Y	salt	1.24961	0.0561174
14	Bae	2013	Rice	BrECS	Enzyme	A	Field	EE	NA	N		1.23406	0.0875858
323	Lian	2014	Rice	PEPC	Enzyme	A	Pot	EE	NA	N		1.23204	0.0249778
324	Lian	2014	Rice	PEPC	Enzyme	A	Pot	EE	NA	N		1.20534	0.142495
10	Bae	2013	Rice	BrECS	Enzyme	A	Field	EE	NA	N		1.20163	0.197575
133	Choe	2013	Rice	GS	Enzyme	A	Field	OE	1.68056	N		1.19876	0.0152809
13	Bae	2013	Rice	BrECS	Enzyme	A	Field	EE	NA	N		1.16676	0.181535
222	Hussain	2018	Rice	AtDREB1A	TF	A	Pot	EE	NA	Y	salt	1.16349	1.07952
132	Choe	2013	Rice	GS	Enzyme	A	Field	OE	1.64583	N		1.15211	0.0152626
58	Biswas	2018	Rice	PDH45	Enzyme	A	Pot	EE	NA	Y	salt	1.07756	0.0146631
55	Biswas	2018	Rice	PDH45	Enzyme	A	Pot	EE	NA	Y	salt	1.0645	0.0380165
690	Wu	2005	Rice	nhaA	TSP	A	Pot	EE	NA	Y	salt	1.06224	0.000754069
697	Wu	2005	Rice	nhaA	TSP	A	Pot	EE	NA	Y	salt	1.06087	0.0013825
208	Huang	2007	Rice	OCP11	O	A	Field	OE	52.5	Y	drought	1.01857	0.0394078
702	Wu	2005	Rice	nhaA	TSP	A	Pot	EE	NA	Y	drought	1.0116	0.00955579
215	Huang	2007	Rice	OCP11	O	A	Field	OE	54.5	Y	drought	1.00458	0.0255196
371	Moin	2017	Rice	RPL23A	O	A	Pot	OE	24.17	Y	drought	0.965081	0.00569283
221	Hussain	2018	Rice	AtDREB1A	TF	A	Pot	EE	NA	Y	salt	0.963194	0.668921
521	Rahman	2016	Rice	NAC67	TF	A	Pot	EE	NA	Y	drought	0.95528	0.00495321
372	Moin	2017	Rice	RPL23A	O	A	Pot	OE	24.26	Y	drought	0.916291	0.00607975
520	Rahman	2016	Rice	NAC67	TF	A	Pot	EE	NA	Y	drought	0.909642	0.00502508
203	Huang	2007	Rice	OCP11	O	A	Field	OE	21.6	Y	drought	0.900787	0.0199762
517	Rahman	2016	Rice	NAC67	TF	A	Pot	EE	NA	Y	drought	0.897439	0.00558339
216	Huang	2007	Rice	OCP11	O	A	Field	OE	54.5	Y	drought	0.882389	0.0263265
490	Qin	2016a	Rice	U	O	A	Pot	EE	NA	N		0.873568	0.00745875
500	Qin	2016a	Rice	U	O	A	Pot	EE	NA	N		0.810334	0.0118714
137	Dey	2016	Rice	SARK9	Enzyme	A	Pot	OE	16.8919	Y	drought	0.799118	0.00307786
599	Tefera	2016	Maize	bt	BSRP	A	Field	EE	NA	Y	insect	0.782759	0.0166557
681	Wei	2011	Maize	V-H-Ppase	Enzyme	A	Field	EE	NA	Y	drought	0.782001	0.00109652
321	Lian	2014	Rice	PEPC	Enzyme	A	Pot	EE	NA	N		0.781455	0.0108767
577	Shrawat	2008	Rice	AlaAT	Enzyme	A	Pot	EE	NA	N		0.774908	0.00596333
519	Rahman	2016	Rice	NAC67	TF	A	Pot	EE	NA	Y	drought	0.77481	0.00513545
591	Tefera	2016	Maize	bt	BSRP	A	Field	EE	NA	Y	insect	0.770925	0.0969175
204	Huang	2007	Rice	OCP11	O	A	Field	OE	21.6	Y	drought	0.753772	0.0242995
682	Wei	2011	Maize	V-H-Ppase	Enzyme	A	Field	EE	NA	Y	drought	0.749076	0.00105041
491	Qin	2016a	Rice	U	O	A	Pot	EE	NA	N		0.737395	0.0175658
592	Tefera	2016	Maize	bt	BSRP	A	Field	EE	NA	Y	insect	0.733313	0.0462013
209	Huang	2007	Rice	OCP11	O	A	Field	OE	52.5	Y	drought	0.730888	0.0181316
701	Wu	2005	Rice	nhaA	TSP	A	Pot	EE	NA	Y	drought	0.716678	0.000443091
210	Huang	2007	Rice	OCP11	O	A	Field	OE	52.5	Y	drought	0.693147	0.0244141
489	Qin	2016a	Rice	U	O	A	Pot	EE	NA	N		0.68676	0.00901731
501	Qin	2016a	Rice	U	O	A	Pot	EE	NA	N		0.660793	0.00554858
487	Qin	2016a	Rice	U	O	A	Pot	EE	NA	N		0.658367	0.00618018
238	Islam	2010	Rice	PgNHX1	TSP	A	Pot	EE	NA	y	salt	0.647685	0.0244527
498	Qin	2016a	Rice	U	O	A	Pot	EE	NA	N		0.629859	0.00656865
483	Qin	2016a	Rice	U	O	A	Pot	EE	NA	N		0.617646	0.018548
488	Qin	2016a	Rice	U	O	A	Pot	EE	NA	N		0.617285	0.015651
578	Shrawat	2008	Rice	AlaAT	Enzyme	A	Pot	EE	NA	N		0.616533	0.00699644
680	Wei	2011	Maize	V-H-Ppase	Enzyme	A	Field	EE	NA	Y	drought	0.600488	0.00119026
399	Nuccio	2015	Maize	TPP	Enzyme	A	Field	EE	NA	Y	drought	0.587787	0.0657062
136	Dey	2016	Rice	SARK9	Enzyme	A	Pot	OE	15	Y	drought	0.58364	0.00289425
691	Wu	2005	Rice	nhaA	TSP	A	Pot	EE	NA	Y	salt	0.579818	0.000870204
518	Rahman	2016	Rice	NAC67	TF	A	Pot	EE	NA	Y	drought	0.562194	0.00491821
594	Tefera	2016	Maize	bt	BSRP	A	Field	EE	NA	Y	insect	0.561955	0.0485623
602	Tefera	2016	Maize	bt	BSRP	A	Field	EE	NA	Y	insect	0.557192	0.00610453
470	Pena	2017b	Wheat	alaat	Enzyme	L	Field	EE	NA	Y	nitrogen	0.557028	0.0310452
679	Wei	2011	Maize	V-H-Ppase	Enzyme	A	Field	EE	NA	Y	drought	0.545612	0.00109449
601	Tefera	2016	Maize	bt	BSRP	A	Field	EE	NA	Y	insect	0.544727	0.0518378
464	Pena	2017b	Wheat	alaat	Enzyme	a	Field	EE	NA	N		0.544345	0.0111111
4	Amin	2012	Rice	PDH45	Enzyme	A	Pot	EE	NA	Y	salt	0.543615	0.021766
135	Dey	2016	Rice	SARK9	Enzyme	A	Pot	OE	11.9054	Y	drought	0.536452	0.00346889
494	Qin	2016a	Rice	U	O	A	Pot	EE	NA	N		0.534799	0.00488868
600	Tefera	2016	Maize	bt	BSRP	A	Field	EE	NA	Y	insect	0.528067	0.025707
484	Qin	2016a	Rice	U	O	A	Pot	EE	NA	N		0.523744	0.00519232
462	Pena	2017b	Wheat	alaat	Enzyme	a	Field	EE	NA	N		0.517982	0.0137748
694	Wu	2005	Rice	nhaA	TSP	A	Pot	EE	NA	Y	salt	0.513454	0.000580809
671	Wang	2010	Rice	bt	BSRP	A	Field	EE	NA	Y	insect	0.512358	0.00740199
593	Tefera	2016	Maize	bt	BSRP	A	Field	EE	NA	Y	insect	0.510826	0.0084016
533	Redillas	2012	Rice	NAC9	TF	A	Field	OE	48.6	Y	drought	0.509754	0.00520986
499	Qin	2016a	Rice	U	O	A	Pot	EE	NA	N		0.509753	0.00470149
461	Pena	2017a	Wheat	Dof1	TF	NA	Field	EE	NA	N		0.508096	0.0105458
492	Qin	2016a	Rice	U	O	A	Pot	EE	NA	N		0.500044	0.00558536
665	Wang	2018b	Rice	OsNRT1.1A/OsNPF6.3	TSP	L	Field	OE	5.68421	Y	nitrogen	0.492584	0.00860818
605	Tefera	2016	Maize	bt	BSRP	A	Field	EE	NA	Y	insect	0.485508	0.00194043
673	Wang	2010	Rice	bt	BSRP	A	Field	EE	NA	Y	insect	0.482347	0.00524077
162	Ding	2013	Rice	PEPC	Enzyme	A	Field	EE	NA	N		0.47769	0.0099604
193	Helliwell	2013	Rice	OsACS2	Enzyme	A	Pot	OE	5.08308	N		0.475844	0.0188252
235	Islam	2010	Rice	PgNHX1	TSP	A	Pot	EE	NA	y	salt	0.470004	0.0188989
606	Tefera	2016	Maize	bt	BSRP	A	Field	EE	NA	Y	insect	0.466374	0.00468295
497	Qin	2016a	Rice	U	O	A	Pot	EE	NA	N		0.45812	0.00647393
597	Tefera	2016	Maize	bt	BSRP	A	Field	EE	NA	Y	insect	0.455819	0.0104378
670	Wang	2018b	Rice	OsNRT1.1A/OsNPF6.3	TSP	A	Field	OE	44.1176	N		0.451837	0.00293398
451	Oh	2009	Rice	AP37	TF	a	Field	OE	7.35356	Y	drought	0.451327	0.0930709
246	Jeong	2013	Rice	OsNAC5	TF	na	Field	OE	2.03	Y	drought	0.443966	0.00466134
495	Qin	2016a	Rice	U	O	A	Pot	EE	NA	N		0.44145	0.00864507
650	Wang	2018b	Rice	OsNRT1.1A/OsNPF6.3	TSP	L	Field	OE	5.05263	Y	nitrogen	0.430224	0.0045623
485	Qin	2016a	Rice	U	O	A	Pot	EE	NA	N		0.427123	0.00650169
685	Wiatrak	2004	Maize	bt	BSRP	A	Field	EE	NA	Y	insect	0.425346	0.717005
467	Pena	2017b	Wheat	alaat	Enzyme	a	Field	EE	NA	N		0.421192	0.0457064
695	Wu	2005	Rice	nhaA	TSP	A	Pot	EE	NA	Y	salt	0.414199	0.00054922
646	Wang	2018b	Rice	OsNRT1.1A/OsNPF6.3	TSP	L	Field	OE	2.42105	Y	nitrogen	0.407062	0.011612
460	Pena	2017a	Wheat	Dof1	TF	NA	Field	EE	NA	N		0.406486	0.0271339
862	Zhou	2017	Rice	DHHC-type	TF	A	Field	OE	17.04	N		0.403099	0.000520772
387	Nuccio	2015	Maize	TPP	Enzyme	A	Field	EE	NA	N		0.401852	0.032284
161	Ding	2013	Rice	PEPC	Enzyme	A	Field	EE	NA	N		0.400515	0.0102676
649	Wang	2018b	Rice	OsNRT1.1A/OsNPF6.3	TSP	L	Field	OE	5.05263	Y	nitrogen	0.400123	0.00239955
648	Wang	2018b	Rice	OsNRT1.1A/OsNPF6.3	TSP	A	Field	OE	3.52941	N		0.399756	0.00843798
532	Redillas	2012	Rice	NAC9	TF	A	Field	OE	48.6	Y	drought	0.393979	0.00206558
700	Wu	2005	Rice	nhaA	TSP	A	Pot	EE	NA	Y	drought	0.389465	0.00064299
656	Wang	2018b	Rice	OsNRT1.1A/OsNPF6.3	TSP	L	Field	OE	5.05263	Y	nitrogen	0.38946	0.0131823
658	Wang	2018b	Rice	OsNRT1.1A/OsNPF6.3	TSP	L	Field	OE	5.68421	Y	nitrogen	0.389253	0.00269738
160	Ding	2013	Rice	PEPC	Enzyme	A	Field	EE	NA	N		0.386354	0.00286574
134	Dey	2016	Rice	SARK9	Enzyme	A	Pot	OE	10.0811	Y	drought	0.386192	0.00328508
715	Xiao	2007	Rice	LEA	O	A	Field	OE	2.87	Y	drought	0.385761	0.0133697
493	Qin	2016a	Rice	U	O	A	Pot	EE	NA	N		0.384697	0.00465088
732	Xiao	2007	Rice	LEA	O	A	Field	OE	58.7	Y	drought	0.382393	0.0146957
861	Zhou	2017	Rice	DHHC-type	TF	A	Field	OE	17.04	N		0.379469	0.000468387
486	Qin	2016a	Rice	U	O	A	Pot	EE	NA	N		0.379207	0.00721803
724	Xiao	2007	Rice	LEA	O	A	Field	OE	11.6	Y	drought	0.379012	0.0141444
603	Tefera	2016	Maize	bt	BSRP	A	Field	EE	NA	Y	insect	0.376235	0.00639586
652	Wang	2018b	Rice	OsNRT1.1A/OsNPF6.3	TSP	A	Field	OE	5.05263	N		0.373365	0.00122504
163	Ding	2013	Rice	PEPC	Enzyme	A	Field	EE	NA	N		0.369433	0.00714317
669	Wang	2018b	Rice	OsNRT1.1A/OsNPF6.3	TSP	A	Field	OE	44.1176	N		0.368886	0.00653387
651	Wang	2018b	Rice	OsNRT1.1A/OsNPF6.3	TSP	A	Field	OE	5.05263	N		0.365918	0.00183174
576	Shrawat	2008	Rice	AlaAT	Enzyme	A	Pot	EE	NA	N		0.365429	0.00546422
699	Wu	2005	Rice	nhaA	TSP	A	Pot	EE	NA	Y	drought	0.363501	0.000491019
94	Chen	2016b	Wheat	TaNAC69	TF	A	Pot	OE	8.22365	Y	drought	0.363093	0.015543
623	Wan	2014	Rice	bt	BSRP	A	Field	EE	NA	Y	insect	0.361013	0.00689544
628	Wan	2014	Rice	bar	BSRP	A	Field	EE	NA	Y	weed	0.361013	0.00689544
863	Zhou	2017	Rice	DHHC-type	TF	A	Field	OE	17.04	N		0.35996	0.000684934
129	Chen	2017	Rice	OsHAK1	TSP	A	Pot	OE	NA	Y	drought	0.35927	0.0120758
856	Zhou	2017	Rice	DHHC-type	TF	A	Field	OE	6.59	N		0.354065	0.000470289
394	Nuccio	2015	Maize	TPP	Enzyme	A	Field	EE	NA	Y	drought	0.353228	0.0169187
556	Selvaraj	2017	Rice	HvAlaAT	Enzyme	L	Field	EE	NA	Y	nitrogen	0.344566	0.000801314
689	Wu	2005	Rice	nhaA	TSP	A	Pot	EE	NA	Y	salt	0.342442	0.000590761
607	Tefera	2016	Maize	bt	BSRP	A	Field	EE	NA	Y	insect	0.340604	0.00126529
86	Chen	2018a	Rice	RAA	O	A	Pot	OE	1.5022	Y	drought	0.337204	0.0104071
659	Wang	2018b	Rice	OsNRT1.1A/OsNPF6.3	TSP	L	Field	OE	5.68421	Y	nitrogen	0.335861	0.00348878
855	Zhou	2017	Rice	DHHC-type	TF	A	Field	OE	6.59	N		0.3355	0.000563154
248	Jeong	2013	Rice	OsNAC5	TF	na	Field	OE	2.35	Y	drought	0.332086	0.00396023
624	Wan	2014	Rice	bt	BSRP	A	Field	EE	NA	Y	insect	0.330242	0.00697316
629	Wan	2014	Rice	bar	BSRP	A	Field	EE	NA	Y	weed	0.330242	0.00697316
385	Nuccio	2015	Maize	TPP	Enzyme	A	Field	EE	NA	N		0.324959	0.00344728
561	Selvaraj	2017	Rice	HvAlaAT	Enzyme	A	Field	EE	NA	N		0.323017	0.0046592
857	Zhou	2017	Rice	DHHC-type	TF	A	Field	OE	6.59	N		0.321391	0.000563168
596	Tefera	2016	Maize	bt	BSRP	A	Field	EE	NA	Y	insect	0.321098	0.0312581
639	Wang	2018b	Rice	OsNRT1.1A/OsNPF6.3	TSP	L	Field	OE	2.42105	Y	nitrogen	0.320113	0.00520704
668	Wang	2018b	Rice	OsNRT1.1A/OsNPF6.3	TSP	A	Field	OE	29.4118	N		0.317858	0.0030152
553	Selvaraj	2017	Rice	HvAlaAT	Enzyme	L	Field	EE	NA	Y	nitrogen	0.316395	0.000897296
251	Jiang	2016	Rice	BT	BSRP	A	Field	EE	NA	N		0.311479	0.0197241
660	Wang	2018b	Rice	OsNRT1.1A/OsNPF6.3	TSP	A	Field	OE	5.68421	N		0.310501	0.00281172
638	Wang	2018b	Rice	OsNRT1.1A/OsNPF6.3	TSP	L	Field	OE	2.42105	Y	nitrogen	0.309666	0.00261716
337	Liu	2015	Rice	bt	BSRP	A	Field	EE	NA	Y	insect	0.307154	0.0067651
131	Chen	2017	Rice	OsHAK1	TSP	A	Pot	OE	NA	Y	drought	0.306969	0.0108675
640	Wang	2018b	Rice	OsNRT1.1A/OsNPF6.3	TSP	A	Field	OE	2.42105	N		0.306441	0.00252393
449	Oh	2009	Rice	AP37	TF	a	Field	OE	6.98244	Y	drought	0.303996	0.102855
559	Selvaraj	2017	Rice	HvAlaAT	Enzyme	A	Field	EE	NA	N		0.30301	0.00331563
554	Selvaraj	2017	Rice	HvAlaAT	Enzyme	L	Field	EE	NA	Y	nitrogen	0.302006	0.000904389
123	Chen	2018b	Rice	OsHAK1	TSP	A	Pot	OE	NA	Y	salt	0.298899	0.0130157
799	Huang	2016	Rice	bt	BSRP	A	Field	EE	NA	Y	insect	0.298855	0.160277
808	Huang	2016	Rice	bar	BSRP	A	Field	EE	NA	Y	weed	0.298855	0.160277
537	Saalbach	2014	Wheat	HvSUT1	TSP	A	Field	EE	NA	N		0.297294	0.00642961
792	Huang	2016	Rice	bt	BSRP	A	Field	EE	NA	Y	insect	0.2948	0.00917628
801	Huang	2016	Rice	bar	BSRP	A	Field	EE	NA	Y	weed	0.2948	0.00917628
661	Wang	2018b	Rice	OsNRT1.1A/OsNPF6.3	TSP	A	Field	OE	5.68421	N		0.294471	0.00232707
653	Wang	2018b	Rice	OsNRT1.1A/OsNPF6.3	TSP	L	Field	OE	5.05263	Y	nitrogen	0.294161	0.00179876
456	Pei	2012	Maize	TsVP	Enzyme	A	Pot	EE	NA	N		0.294032	0.000832212
384	Nuccio	2015	Maize	TPP	Enzyme	A	Field	EE	NA	Y	drought	0.292058	0.211873
531	Redillas	2012	Rice	NAC9	TF	A	Field	OE	48.6	Y	drought	0.291422	0.00480734
423	Obopile	2013	Maize	bt	BSRP	A	Field	EE	NA	Y	insect	0.290585	0.0504892
654	Wang	2018b	Rice	OsNRT1.1A/OsNPF6.3	TSP	A	Field	OE	5.05263	N		0.288027	0.0102306
6	Amin	2012	Rice	PDH45	Enzyme	A	Pot	EE	NA	Y	salt	0.287682	0.0193452
435	Obopile	2013	Maize	bt	BSRP	A	Field	EE	NA	Y	insect	0.287682	0.0497032
560	Selvaraj	2017	Rice	HvAlaAT	Enzyme	A	Field	EE	NA	N		0.286578	0.000951316
347	Lu	2015	Rice	OsNRT2.3b	TSP	A	Field	OE	4.80762	N		0.285862	0.000491096
662	Wang	2018b	Rice	OsNRT1.1A/OsNPF6.3	TSP	L	Field	OE	5.68421	Y	nitrogen	0.285409	0.00377538
655	Wang	2018b	Rice	OsNRT1.1A/OsNPF6.3	TSP	L	Field	OE	5.05263	Y	nitrogen	0.284085	0.00561322
614	Tripathy	2017	Rice	PgRab7	O	A	Pot	EE	NA	N		0.282353	0.00132002
401	Nuccio	2015	Maize	TPP	Enzyme	A	Field	EE	NA	Y	drought	0.281539	0.0845731
641	Wang	2018b	Rice	OsNRT1.1A/OsNPF6.3	TSP	A	Field	OE	2.42105	N		0.279433	0.00134545
666	Wang	2018b	Rice	OsNRT1.1A/OsNPF6.3	TSP	A	Field	OE	5.68421	N		0.27676	0.00644497
826	Yu	2017	Wheat	SeCspA	O	A	Field	EE	NA	Y	drought	0.270646	0.160982
538	Saalbach	2014	Wheat	HvSUT1	TSP	A	Field	EE	NA	N		0.268428	0.00520053
642	Wang	2018b	Rice	OsNRT1.1A/OsNPF6.3	TSP	L	Field	OE	2.42105	Y	nitrogen	0.267521	0.00150352
827	Yu	2017	Wheat	SeCspA	O	A	Field	EE	NA	Y	drought	0.267204	0.163094
85	Chen	2018a	Rice	RAA	O	A	Pot	OE	1.33381	Y	drought	0.265667	0.0120044
168	Estes	2015	Maize	bt	BSRP	A	Field	EE	NA	Y	insect	0.264589	0.027061
837	Zhang	2015b	Rice	TOND1	O	L	Field	OE	45.2062	Y	nitrogen	0.264479	0.00501072
304	Kocourek	2012	Maize	bt	BSRP	A	Field	EE	NA	Y	insect	0.264152	0.0128394
535	Saalbach	2014	Wheat	HvSUT1	TSP	A	Field	EE	NA	N		0.263434	0.0015715
595	Tefera	2016	Maize	bt	BSRP	A	Field	EE	NA	Y	insect	0.262364	0.0542936
457	Pei	2012	Maize	TsVP	Enzyme	A	Pot	EE	NA	N		0.259156	0.000594283
733	Xiao	2007	Rice	LEA	O	A	Field	OE	58.7	Y	drought	0.258616	0.0124247
496	Qin	2016a	Rice	U	O	A	Pot	EE	NA	N		0.258438	0.00436646
184	Haegele	2013	Maize	bt	BSRP	L	Field	EE	NA	Y	insect+nitrogen	0.257829	0.0144159
250	Jeong	2013	Rice	OsNAC5	TF	na	Field	OE	13	Y	drought	0.256755	0.00438819
734	Xiao	2007	Rice	LEA	O	A	Field	OE	58.7	Y	drought	0.256066	0.0141497
583	Tefera	2016	Maize	bt	BSRP	A	Field	EE	NA	Y	insect	0.253449	0.0242292
647	Wang	2018b	Rice	OsNRT1.1A/OsNPF6.3	TSP	A	Field	OE	3.52941	N		0.25157	0.00790232
181	Haegele	2013	Maize	bt	BSRP	A	Field	EE	NA	Y	insect	0.251314	0.00110273
725	Xiao	2007	Rice	LEA	O	A	Field	OE	11.6	Y	drought	0.248379	0.0135999
424	Obopile	2013	Maize	bt	BSRP	A	Field	EE	NA	Y	insect	0.24823	0.00865858
358	Ma	2009b	Maize	bt	BSRP	A	Field	EE	NA	Y	insect	0.247836	0.352159
357	Ma	2009b	Maize	bt	BSRP	A	Field	EE	NA	Y	insect	0.247762	0.0417876
814	Yu	2017	Wheat	SeCspA	O	A	Field	EE	NA	Y	drought	0.245906	0.010622
295	Kocourek	2012	Maize	bt	BSRP	A	Field	EE	NA	Y	insect	0.245122	0.00232094
422	Obopile	2013	Maize	bt	BSRP	A	Field	EE	NA	Y	insect	0.240323	0.0167926
831	Zha	2009	Rice	LRK	O	A	Pot	EE	NA	N		0.239761	0.00242178
237	Islam	2010	Rice	PgNHX1	TSP	A	Pot	EE	NA	y	salt	0.236389	0.019948
637	Wang	2013	Wheat	TaPHR1	O	A	Field	OE	1.69697	Y	Phosphorus	0.232932	0.00845875
622	Wan	2014	Rice	bt	BSRP	A	Field	EE	NA	Y	insect	0.231802	0.00606743
627	Wan	2014	Rice	bar	BSRP	A	Field	EE	NA	Y	weed	0.231802	0.00606743
598	Tefera	2016	Maize	bt	BSRP	A	Field	EE	NA	Y	insect	0.231802	0.0132114
815	Yu	2017	Wheat	SeCspA	O	A	Field	EE	NA	Y	drought	0.228588	0.0135667
723	Xiao	2007	Rice	LEA	O	A	Field	OE	11.6	Y	drought	0.228242	0.0186912
536	Saalbach	2014	Wheat	HvSUT1	TSP	A	Field	EE	NA	N		0.228185	0.0138298
436	Obopile	2013	Maize	bt	BSRP	A	Field	EE	NA	Y	insect	0.227618	0.0108595
400	Nuccio	2015	Maize	TPP	Enzyme	A	Field	EE	NA	N		0.226029	0.0166191
434	Obopile	2013	Maize	bt	BSRP	A	Field	EE	NA	Y	insect	0.22544	0.0146693
130	Chen	2017	Rice	OsHAK1	TSP	A	Pot	OE	NA	Y	drought	0.223795	0.00833381
108	Chen	2015	Rice	HVA1	O	A	Field	OE	NA	Y	drought	0.223665	0.000485927
455	Pei	2012	Maize	TsVP	Enzyme	A	Pot	EE	NA	N		0.220031	0.000742142
124	Chen	2018b	Rice	OsHAK1	TSP	A	Pot	OE	NA	Y	salt	0.219705	0.00920317
92	Chen	2016b	Wheat	TaNAC69	TF	A	Pot	OE	6.69013	Y	drought	0.219012	0.0107114
589	Tefera	2016	Maize	bt	BSRP	A	Field	EE	NA	Y	insect	0.216671	0.0297734
524	Redillas	2012	Rice	NAC9	TF	A	Field	OE	16.5	N		0.215543	0.00729036
183	Haegele	2013	Maize	bt	BSRP	A	Field	EE	NA	Y	insect	0.214011	0.00431933
351	Lu	2015	Rice	OsNRT2.3b	TSP	A	Field	OE	13.494	N		0.210689	0.000827183
633	Wang	2013	Wheat	TaPHR1	O	A	Field	OE	1.37374	Y	Phosphorus	0.206614	0.0087869
552	Selvaraj	2017	Rice	HvAlaAT	Enzyme	L	Field	EE	NA	Y	nitrogen	0.206056	0.000851561
590	Tefera	2016	Maize	bt	BSRP	A	Field	EE	NA	Y	insect	0.205852	0.00594676
252	Jiang	2016	Rice	bt	BSRP	A	Field	EE	NA	N		0.20554	0.0197173
644	Wang	2018b	Rice	OsNRT1.1A/OsNPF6.3	TSP	L	Field	OE	2.42105	Y	nitrogen	0.205382	0.00648828
778	Yanni	2011	Maize	bt	BSRP	A	Field	EE	NA	Y	insect	0.204095	0.0435386
842	Zhang	2015b	Rice	TOND1	O	L	Field	OE	45.9794	Y	nitrogen	0.203797	0.00134498
45	Bi	2009	Rice	OsENOD93	O	L	Pot	OE	NA	Y	nitrogen	0.203599	0.00819621
775	Yanni	2011	Maize	bt	BSRP	A	Field	EE	NA	Y	insect	0.201482	0.0117183
546	Selvaraj	2017	Rice	HvAlaAT	Enzyme	L	Field	EE	NA	Y	nitrogen	0.200226	0.000847188
339	Liu	2015	Rice	bt	BSRP	A	Field	EE	NA	Y	insect	0.199489	0.0244747
621	Wan	2014	Rice	bt	BSRP	A	Field	EE	NA	Y	insect	0.19671	0.00737176
626	Wan	2014	Rice	bar	BSRP	A	Field	EE	NA	Y	weed	0.19671	0.00737176
342	Liu	2015	Rice	bt	BSRP	A	Field	EE	NA	Y	insect	0.196506	0.00615561
226	Hussain	2018	Rice	AtDREB1A	TF	A	Pot	EE	NA	N		0.194374	0.199863
688	Wu	2005	Rice	nhaA	TSP	A	Pot	EE	NA	Y	salt	0.194226	0.000680581
823	Yu	2017	Wheat	SeCspA	O	A	Field	EE	NA	Y	drought	0.193731	0.00672179
239	Jeong	2013	Rice	OsNAC5	TF	na	Field	OE	0.8	N		0.193638	0.0329747
844	Zhang	2015b	Rice	TOND1	O	L	Field	OE	45.9794	Y	nitrogen	0.192824	0.00171539
169	Fang	2017	Rice	OsNPF7.4	TSP	A	Field	OE	5.86901	N		0.192223	0.0129757
511	Qu	2015	Wheat	CCAAT BOX-binding	TF	A	Field	OE	2.92857	N		0.190163	0.00959972
167	Estes	2015	Maize	bt	BSRP	A	Field	EE	NA	Y	insect	0.188783	0.00596902
396	Nuccio	2015	Maize	TPP	Enzyme	A	Field	EE	NA	Y	drought	0.188422	0.0448539
87	Chen	2018a	Rice	RAA	O	A	Pot	OE	1.57272	Y	drought	0.186375	0.0129834
297	Kocourek	2012	Maize	bt	BSRP	A	Field	EE	NA	Y	insect	0.184734	0.00466707
466	Pena	2017b	Wheat	alaat	Enzyme	a	Field	EE	NA	N		0.184197	0.0161445
380	Novaceketal	2014	Maize	bt	BSRP	A	Field	EE	NA	Y	insect	0.184004	0.0130509
348	Lu	2015	Rice	OsNRT2.3b	TSP	L	Field	OE	12.983	Y	nitrogen	0.182405	0.000939348
579	Shu	2002	Rice	bt	BSRP	A	Field	EE	NA	Y	insect	0.181449	0.00268873
643	Wang	2018b	Rice	OsNRT1.1A/OsNPF6.3	TSP	A	Field	OE	2.42105	N		0.181268	0.004203
835	Zhang	2015b	Rice	TOND1	O	L	Field	OE	45.2062	Y	nitrogen	0.181179	0.00170248
777	Yanni	2011	Maize	bt	BSRP	A	Field	EE	NA	Y	insect	0.180884	0.0213064
787	Yanni	2011	Maize	bt	BSRP	A	Field	EE	NA	Y	insect	0.17812	0.0213386
663	Wang	2018b	Rice	OsNRT1.1A/OsNPF6.3	TSP	A	Field	OE	5.68421	N		0.177884	0.00175221
522	Redillas	2012	Rice	NAC9	TF	A	Field	OE	16.5	N		0.177509	0.010258
667	Wang	2018b	Rice	OsNRT1.1A/OsNPF6.3	TSP	A	Field	OE	29.4118	N		0.177343	0.0058979
46	Bi	2009	Rice	OsENOD93	O	L	Pot	OE	NA	Y	nitrogen	0.176931	0.00664381
523	Redillas	2012	Rice	NAC9	TF	A	Field	OE	16.5	N		0.176647	0.00737261
791	Yanni	2011	Maize	bt	BSRP	A	Field	EE	NA	Y	insect	0.176279	0.0443908
349	Lu	2015	Rice	OsNRT2.3b	TSP	A	Field	OE	12.983	N		0.175283	0.000699801
709	Xiang	2018	Rice	EhEm1	O	A	Pot	EE	NA	Y	drought	0.174627	0.00262877
196	Hong	2017	Rice	MoSM1	O	A	Pot	ee	NA	na		0.174259	0.0187161
785	Yanni	2011	Maize	bt	BSRP	A	Field	EE	NA	Y	insect	0.174108	0.00637638
865	Zhou	2017	Rice	DHHC-type	TF	A	Field	OE	17.04	N		0.17399	0.00448874
506	Qu	2015	Wheat	CCAAT BOX-binding	TF	L	Field	OE	2.78571	Y	nitrogen	0.172628	0.0023927
390	Nuccio	2015	Maize	TPP	Enzyme	A	Field	EE	NA	Y	drought	0.172191	0.0647272
377	Mungai	2005	Maize	bt	BSRP	A	Field	EE	NA	Y	insect	0.170106	0.0181277
398	Nuccio	2015	Maize	TPP	Enzyme	A	Field	EE	NA	N		0.167835	0.0328454
708	Xiang	2018	Rice	EhEm1	O	A	Pot	EE	NA	Y	drought	0.16764	0.00264798
510	Qu	2015	Wheat	CCAAT BOX-binding	TF	A	Field	OE	2.92857	N		0.166199	0.000925321
88	Chen	2016c	Rice	OsPGIP1	O	A	Field	OE	5.2849	na		0.164938	0.00543816
822	Yu	2017	Wheat	SeCspA	O	A	Field	EE	NA	Y	drought	0.164639	0.0100843
300	Kocourek	2012	Maize	bt	BSRP	A	Field	EE	NA	Y	insect	0.161487	0.0236012
864	Zhou	2017	Rice	DHHC-type	TF	A	Field	OE	17.04	N		0.160918	0.00409831
473	Pena	2017b	Wheat	alaat	Enzyme	L	Field	EE	NA	Y	nitrogen	0.159784	0.0388126
179	Haegele	2013	Maize	bt	BSRP	na	Field	EE	NA	Y	insect	0.159507	0.0115888
505	Qin	2016b	Wheat	PEPC	Enzyme	A	Pot	EE	NA	Y	drought	0.158433	6.35e-05
191	He	2015	Wheat	NAC	TF	A	Field	OE	7.04545	N		0.158224	0.011002
177	Haegele	2013	Maize	bt	BSRP	na	Field	EE	NA	Y	insect	0.157551	0.0113439
28	Bahieldin	2005	Wheat	HVA1	O	A	Field	EE	NA	na		0.157177	0.255894
632	Wang	2013	Wheat	TaPHR1	O	A	Field	OE	1.37374	Y	Phosphorus	0.156842	0.00550317
664	Wang	2018b	Rice	OsNRT1.1A/OsNPF6.3	TSP	A	Field	OE	5.68421	N		0.156001	0.00216386
107	Chen	2015	Rice	HVA1	O	A	Field	OE	NA	Y	drought	0.154672	0.000687489
851	Zhang	2017	Rice	PEPC	Enzyme	A	Pot	EE	NA	Y	drought	0.154151	0.000306826
5	Amin	2012	Rice	PDH45	Enzyme	A	Pot	EE	NA	Y	salt	0.154151	0.0214711
386	Nuccio	2015	Maize	TPP	Enzyme	A	Field	EE	NA	Y	drought	0.153842	0.0668519
125	Chen	2018b	Rice	OsHAK1	TSP	A	Pot	OE	NA	Y	salt	0.152634	0.0140953
693	Wu	2005	Rice	nhaA	TSP	A	Pot	EE	NA	Y	salt	0.152341	0.000360778
170	Fang	2017	Rice	OsNPF7.3	TSP	A	Field	OE	13.3387	N		0.152337	0.0141888
447	Oh	2009	Rice	AP37	TF	a	Field	OE	3.67505	Y	drought	0.152269	0.0954378
635	Wang	2013	Wheat	TaPHR1	O	A	Field	OE	1.69697	Y	Phosphorus	0.151806	0.00186892
391	Nuccio	2015	Maize	TPP	Enzyme	A	Field	EE	NA	N		0.151719	0.0297428
236	Islam	2010	Rice	PgNHX1	TSP	A	Pot	EE	NA	y	salt	0.150971	0.0198672
530	Redillas	2012	Rice	NAC9	TF	A	Field	OE	48.6	N		0.1492	0.00952344
529	Redillas	2012	Rice	NAC9	TF	A	Field	OE	48.6	N		0.148136	0.0107928
645	Wang	2018b	Rice	OsNRT1.1A/OsNPF6.3	TSP	A	Field	OE	2.42105	N		0.147975	0.00269566
185	Haegele	2013	Maize	bt	BSRP	A	Field	EE	NA	Y	insect	0.147636	0.00234495
698	Wu	2005	Rice	nhaA	TSP	A	Pot	EE	NA	Y	drought	0.147475	0.000577485
143	Dillehay	2004	Maize	bt	BSRP	A	Field	EE	NA	Y	insect	0.147255	0.00219124
247	Jeong	2013	Rice	OsNAC5	TF	na	Field	OE	2.35	N		0.146824	0.0258711
171	Fang	2017	Rice	OsNPF7.5	TSP	A	Field	OE	17.607	N		0.145585	0.0127961
587	Tefera	2016	Maize	bt	BSRP	A	Field	EE	NA	Y	insect	0.144581	0.00938053
542	Selvaraj	2017	Rice	HvAlaAT	Enzyme	L	Field	EE	NA	Y	nitrogen	0.143707	0.00105279
24	Bahieldin	2005	Wheat	HVA1	O	A	Field	EE	NA	N		0.14334	0.180806
707	Xiang	2018	Rice	EhEm1	O	A	Pot	EE	NA	Y	drought	0.142831	0.00309567
353	Lu	2015	Rice	OsNRT2.3b	TSP	A	Field	OE	31.3567	N		0.142462	0.000451885
243	Jeong	2013	Rice	OsNAC5	TF	na	Field	OE	1.53	N		0.141739	0.0205521
859	Zhou	2017	Rice	DHHC-type	TF	A	Field	OE	6.59	N		0.140765	0.00427962
609	Traore	2000	Maize	bt	BSRP	A	Field	EE	NA	Y	insect	0.140582	0.000263388
141	Dillehay	2004	Maize	bt	BSRP	A	Field	EE	NA	Y	insect	0.140566	0.000685026
362	Magg	2001	Maize	bt	BSRP	A	Field	EE	NA	Y	insect	0.140192	0.00192437
346	Lu	2015	Rice	OsNRT2.3b	TSP	L	Field	OE	4.80762	Y	nitrogen	0.139819	0.00105678
507	Qu	2015	Wheat	CCAAT BOX-binding	TF	A	Field	OE	2.78571	N		0.139225	0.00190267
613	Tripathy	2017	Rice	PgRab7	O	A	Pot	EE	NA	N		0.13624	0.000993677
459	Pena	2017a	Wheat	Dof1	TF	NA	Field	EE	NA	N		0.135708	0.00829723
585	Tefera	2016	Maize	bt	BSRP	A	Field	EE	NA	Y	insect	0.135545	0.00412667
866	Zhou	2017	Rice	DHHC-type	TF	A	Field	OE	17.04	N		0.135276	0.00358219
25	Bahieldin	2005	Wheat	HVA1	O	A	Field	EE	NA	N		0.133979	0.192701
360	Magg	2001	Maize	bt	BSRP	A	Field	EE	NA	Y	insect	0.133851	0.00108974
548	Selvaraj	2017	Rice	HvAlaAT	Enzyme	L	Field	EE	NA	Y	nitrogen	0.133735	0.00109596
841	Zhang	2015b	Rice	TOND1	O	L	Field	OE	45.9794	Y	nitrogen	0.133693	0.00117227
48	Bi	2009	Rice	OsENOD93	O	A	Pot	OE	NA	N		0.133531	0.00632765
192	Helliwell	2013	Rice	OsACS2	Enzyme	A	Pot	OE	2.57863	N		0.131733	0.017135
27	Bahieldin	2005	Wheat	HVA1	O	A	Field	EE	NA	Y	drought	0.131709	0.985466
527	Redillas	2012	Rice	NAC9	TF	A	Field	OE	16.5	Y	drought	0.131254	0.00233809
106	Chen	2015	Rice	HVA1	O	A	Field	OE	NA	Y	drought	0.130574	0.000712681
309	Leaf	2017	Maize	bt	BSRP	L	Field	EE	NA	Y	insect+nitrogen	0.130496	0.0149604
298	Kocourek	2012	Maize	bt	BSRP	A	Field	EE	NA	Y	insect	0.130362	0.00255319
429	Obopile	2013	Maize	bt	BSRP	A	Field	EE	NA	Y	insect	0.129085	0.0349339
706	Xiang	2018	Rice	EhEm1	O	A	Pot	EE	NA	Y	drought	0.128558	0.00359083
245	Jeong	2013	Rice	OsNAC5	TF	na	Field	OE	2.03	N		0.128526	0.0256908
249	Jeong	2013	Rice	OsNAC5	TF	na	Field	OE	13	N		0.128139	0.0236712
42	Barro	2002	Wheat	bar	BSRP	A	Field	EE	NA	Y	weed	0.127765	0.025516
374	Mungai	2005	Maize	bt	BSRP	A	Field	EE	NA	Y	insect	0.12686	0.0643643
675	Wang	2012b	Rice	bt	BSRP	NA	Field	EE	NA	Y	insect	0.126855	0.00136606
588	Tefera	2016	Maize	bt	BSRP	A	Field	EE	NA	Y	insect	0.126752	0.0205291
147	Dillehay	2004	Maize	bt	BSRP	A	Field	EE	NA	Y	insect	0.126254	0.00282874
417	Obopile	2013	Maize	bt	BSRP	A	Field	EE	NA	Y	insect	0.125959	0.0352176
528	Redillas	2012	Rice	NAC9	TF	A	Field	OE	48.6	N		0.125708	0.0107867
569	Sen	2017	Rice	PPDK	Enzyme	A	Pot	OE	NA	N		0.125163	0.0486788
789	Yanni	2011	Maize	bt	BSRP	A	Field	EE	NA	Y	insect	0.124791	0.00989035
539	Sadumpati	2013	Rice	BjNPR1	BSRP	A	Pot	EE	NA	na		0.124474	0.00886861
472	Pena	2017b	Wheat	alaat	Enzyme	L	Field	EE	NA	Y	nitrogen	0.123973	0.0342613
47	Bi	2009	Rice	OsENOD93	O	A	Pot	OE	NA	N		0.122103	0.00716768
843	Zhang	2015b	Rice	TOND1	O	L	Field	OE	45.9794	Y	nitrogen	0.122015	0.00164934
550	Selvaraj	2017	Rice	HvAlaAT	Enzyme	L	Field	EE	NA	Y	nitrogen	0.121157	0.000993647
525	Redillas	2012	Rice	NAC9	TF	A	Field	OE	16.5	Y	drought	0.119447	0.0026996
774	Yanni	2011	Maize	bt	BSRP	A	Field	EE	NA	Y	insect	0.118784	0.0224729
105	Chen	2015	Rice	HVA1	O	A	Field	OE	NA	Y	drought	0.118304	0.000558325
397	Nuccio	2015	Maize	TPP	Enzyme	A	Field	EE	NA	N		0.117955	0.0671127
302	Kocourek	2012	Maize	bt	BSRP	A	Field	EE	NA	Y	insect	0.117783	0.00285021
317	Leaf	2017	Maize	bt	BSRP	A	Field	EE	NA	Y	insect	0.117445	9.95e-05
544	Selvaraj	2017	Rice	HvAlaAT	Enzyme	L	Field	EE	NA	Y	nitrogen	0.117317	0.00114966
91	Chen	2016c	Rice	OsPGIP1	O	A	Field	OE	5.83277	na		0.116613	0.00210793
604	Tefera	2016	Maize	bt	BSRP	A	Field	EE	NA	Y	insect	0.115832	0.00883084
186	Haegele	2013	Maize	bt	BSRP	L	Field	EE	NA	Y	insect+nitrogen	0.115832	0.0198694
534	Ben Saad	2012	Rice	AISAP	O	A	Pot	EE	NA	N		0.114652	0.00793897
375	Mungai	2005	Maize	bt	BSRP	A	Field	EE	NA	Y	insect	0.114611	0.00345896
834	Zhang	2015b	Rice	TOND1	O	L	Field	OE	45.2062	Y	nitrogen	0.112186	0.0011988
110	Chen	2015	Rice	HVA1	O	A	Field	OE	NA	N		0.111825	0.00187743
830	Zha	2009	Rice	LRK	O	A	Pot	EE	NA	N		0.111226	0.00304623
565	Sen	2017	Rice	PPDK	Enzyme	A	Pot	OE	NA	N		0.111177	0.0495138
657	Wang	2018b	Rice	OsNRT1.1A/OsNPF6.3	TSP	A	Field	OE	5.05263	N		0.111058	0.0112492
838	Zhang	2015b	Rice	TOND1	O	L	Field	OE	45.2062	Y	nitrogen	0.110712	0.00118021
509	Qu	2015	Wheat	CCAAT BOX-binding	TF	L	Field	OE	2.92857	Y	nitrogen	0.110342	0.00699629
26	Bahieldin	2005	Wheat	HVA1	O	A	Field	EE	NA	Y	drought	0.110203	1.00648
692	Wu	2005	Rice	nhaA	TSP	A	Pot	EE	NA	Y	salt	0.107889	0.00050518
127	Chen	2017	Rice	OsHAK1	TSP	A	Pot	OE	NA	N		0.1078	0.00738628
858	Zhou	2017	Rice	DHHC-type	TF	A	Field	OE	6.59	N		0.107214	0.00465833
121	Chen	2018b	Rice	OsHAK1	TSP	A	Pot	OE	NA	N		0.10562	0.00609183
69	Bruns	2006	Maize	bt	BSRP	A	Field	EE	NA	N		0.105484	0.0034914
676	Wang	2012b	Rice	bt	BSRP	NA	Field	EE	NA	Y	insect	0.105439	0.00190298
33	Bahieldin	2005	Wheat	HVA1	O	A	Field	EE	NA	na		0.104489	0.217279
194	Helliwell	2013	Rice	OsACS2	Enzyme	A	Pot	OE	6.43049	N		0.10341	0.0240471
152	Dillehay	2004	Maize	bt	BSRP	A	Field	EE	NA	Y	insect	0.102431	0.00202481
195	Hong	2017	Rice	MoSM1	O	A	Pot	ee	NA	na		0.102269	0.01835
433	Obopile	2013	Maize	bt	BSRP	A	Field	EE	NA	Y	insect	0.101119	0.0562777
1	Amin	2012	Rice	PDH45	Enzyme	A	Pot	EE	NA	Y	salt	0.101096	0.0586018
543	Selvaraj	2017	Rice	HvAlaAT	Enzyme	L	Field	EE	NA	Y	nitrogen	0.0991173	0.00123685
421	Obopile	2013	Maize	bt	BSRP	A	Field	EE	NA	Y	insect	0.0991135	0.0560099
409	Obopile	2013	Maize	bt	BSRP	A	Field	EE	NA	Y	insect	0.0989682	0.0202854
567	Sen	2017	Rice	PPDK	Enzyme	A	Pot	OE	NA	N		0.0986715	0.0564738
800	Huang	2016	Rice	bt	BSRP	A	Field	EE	NA	Y	insect	0.0971637	0.0423093
809	Huang	2016	Rice	bar	BSRP	A	Field	EE	NA	Y	weed	0.0971637	0.0423093
612	Tripathy	2017	Rice	PgRab7	O	A	Pot	EE	NA	N		0.0958432	0.000970569
190	He	2015	Wheat	NAC	TF	L	Field	OE	7.04545	Y	nitrogen	0.0953102	0.00162764
350	Lu	2015	Rice	OsNRT2.3b	TSP	L	Field	OE	13.494	Y	nitrogen	0.0953086	0.000844901
860	Zhou	2017	Rice	DHHC-type	TF	A	Field	OE	6.59	N		0.0952705	0.00408051
580	Shu	2002	Rice	bt	BSRP	A	Field	EE	NA	Y	insect	0.0948341	0.00106078
166	Estes	2015	Maize	bt	BSRP	A	Field	EE	NA	Y	insect	0.0944908	0.0758824
854	Zhang	2014	Wheat	PEPC	Enzyme	A	Field	EE	NA	N		0.0944522	8.19e-05
563	Sen	2017	Rice	PPDK	Enzyme	A	Pot	OE	52.3333	N		0.0919375	0.0352931
338	Liu	2015	Rice	bt	BSRP	A	Field	EE	NA	Y	insect	0.0911902	0.0184737
575	Shen	2012	Maize	PPDK	Enzyme	A	Pot	OE	4.86	N		0.0906544	0.00037725
84	Chen	2018a	Rice	RAA	O	A	Pot	OE	1.05301	N		0.0904967	0.00452752
636	Wang	2013	Wheat	TaPHR1	O	A	Field	OE	1.69697	Y	Phosphorus	0.0901511	0.00435092
684	Wiatrak	2004	Maize	bt	BSRP	A	Field	EE	NA	Y	insect	0.0881206	0.0635366
370	Michelotto	2017	Maize	bt	BSRP	A	Field	EE	NA	Y	insect	0.0877051	0.00577208
448	Oh	2009	Rice	AP37	TF	a	Field	OE	6.98244	N		0.0871594	0.00321685
581	Singer	2000	Maize	bt	BSRP	na	Field	EE	NA	Y	insect	0.0843411	0.0143118
305	Kocourek	2012	Maize	bt	BSRP	A	Field	EE	NA	Y	insect	0.0840831	0.00439599
469	Pena	2017b	Wheat	alaat	Enzyme	L	Field	EE	NA	Y	nitrogen	0.0833873	0.0814717
683	Wiatrak	2004	Maize	bt	BSRP	A	Field	EE	NA	Y	insect	0.0828746	0.0881906
549	Selvaraj	2017	Rice	HvAlaAT	Enzyme	L	Field	EE	NA	Y	nitrogen	0.0824422	0.00161733
318	Leaf	2017	Maize	bt	BSRP	A	Field	EE	NA	Y	insect	0.0807439	0.00110001
584	Tefera	2016	Maize	bt	BSRP	A	Field	EE	NA	Y	insect	0.0800427	0.00710881
570	Sen	2017	Rice	PPDK	Enzyme	A	Pot	OE	NA	N		0.0800427	0.0429116
836	Zhang	2015b	Rice	TOND1	O	A	Field	OE	45.2062	N		0.0797765	0.0015452
306	Kocourek	2012	Maize	bt	BSRP	A	Field	EE	NA	Y	insect	0.0793367	0.000623946
410	Obopile	2013	Maize	bt	BSRP	A	Field	EE	NA	Y	insect	0.0793367	0.00429658
407	Obopile	2013	Maize	bt	BSRP	A	Field	EE	NA	Y	insect	0.0792494	0.0254351
301	Kocourek	2012	Maize	bt	BSRP	A	Field	EE	NA	Y	insect	0.0787809	0.00815343
794	Huang	2016	Rice	bt	BSRP	A	Field	EE	NA	Y	insect	0.0785623	0.0785462
803	Huang	2016	Rice	bar	BSRP	A	Field	EE	NA	Y	weed	0.0785623	0.0785462
504	Qin	2016b	Wheat	PEPC	Enzyme	A	Pot	EE	NA	Y	drought	0.0783906	5.74e-05
126	Chen	2017	Rice	OsHAK1	TSP	A	Pot	OE	NA	N		0.078216	0.00508634
303	Kocourek	2012	Maize	bt	BSRP	A	Field	EE	NA	Y	insect	0.0779615	0.00508806
180	Haegele	2013	Maize	bt	BSRP	L	Field	EE	NA	Y	insect+nitrogen	0.0775582	0.00590558
562	Selvaraj	2017	Rice	HvAlaAT	Enzyme	A	Field	EE	NA	N		0.0772552	0.00285169
395	Nuccio	2015	Maize	TPP	Enzyme	A	Field	EE	NA	N		0.0772196	0.16533
138	Dillehay	2004	Maize	bt	BSRP	A	Field	EE	NA	Y	insect	0.076961	0.00081061
780	Yanni	2011	Maize	bt	BSRP	A	Field	EE	NA	Y	insect	0.0759859	0.063549
244	Jeong	2013	Rice	OsNAC5	TF	na	Field	OE	1.53	Y	drought	0.0756887	0.0144775
557	Selvaraj	2017	Rice	HvAlaAT	Enzyme	L	Field	EE	NA	Y	nitrogen	0.0752331	0.00122105
508	Qu	2015	Wheat	CCAAT BOX-binding	TF	A	Field	OE	2.78571	N		0.0751709	0.0048782
228	Hussain	2018	Rice	AtDREB1A	TF	A	Pot	EE	NA	N		0.0746512	0.611635
32	Bahieldin	2005	Wheat	HVA1	O	A	Field	EE	NA	na		0.0738281	0.230493
687	Wu	2005	Rice	nhaA	TSP	A	Pot	EE	NA	N		0.0734528	0.000429466
526	Redillas	2012	Rice	NAC9	TF	A	Field	OE	16.5	Y	drought	0.0732664	0.00925159
315	Leaf	2017	Maize	bt	BSRP	A	Field	EE	NA	Y	insect	0.0732034	0.016427
29	Bahieldin	2005	Wheat	HVA1	O	A	Field	EE	NA	na		0.0729708	0.282765
158	Ding	2013	Rice	PEPC	Enzyme	A	Field	EE	NA	N		0.0726152	0.0564398
122	Chen	2018b	Rice	OsHAK1	TSP	A	Pot	OE	NA	N		0.0716524	0.00568962
513	Rahman	2016	Rice	NAC67	TF	A	Pot	EE	NA	N		0.071617	0.000580058
144	Dillehay	2004	Maize	bt	BSRP	A	Field	EE	NA	Y	insect	0.071496	0.00255258
540	Sadumpati	2013	Rice	BjNPR1	BSRP	A	Pot	EE	NA	na		0.0712844	0.00986352
408	Obopile	2013	Maize	bt	BSRP	A	Field	EE	NA	Y	insect	0.0708868	0.00882932
98	Chen	2015	Rice	HVA1	O	A	Field	OE	38.7369	N		0.0702434	0.00783117
431	Obopile	2013	Maize	bt	BSRP	A	Field	EE	NA	Y	insect	0.0696607	0.0168011
30	Bahieldin	2005	Wheat	HVA1	O	A	Field	EE	NA	na		0.0689638	0.215907
333	Liu	2015	Rice	bt	BSRP	A	Field	EE	NA	Y	insect	0.0684678	0.00389595
296	Kocourek	2012	Maize	bt	BSRP	A	Field	EE	NA	Y	insect	0.0680535	0.00235167
419	Obopile	2013	Maize	bt	BSRP	A	Field	EE	NA	Y	insect	0.0676586	0.0159622
332	Liu	2015	Rice	bt	BSRP	A	Field	EE	NA	Y	insect	0.0669395	2.67e-05
850	Zhang	2017	Rice	PEPC	Enzyme	A	Pot	EE	NA	Y	drought	0.065958	0.000288359
479	Peng	2018	Wheat	ZmPEPC	Enzyme	L	Pot	ee	NA	Y	nitrogen	0.0651571	0.000615761
582	Singer	2000	Maize	bt	BSRP	na	Field	EE	NA	Y	insect	0.0649195	0.0452199
188	He	2015	Wheat	NAC	TF	L	Field	OE	4.54545	Y	nitrogen	0.0645385	0.00605496
389	Nuccio	2015	Maize	TPP	Enzyme	A	Field	EE	NA	N		0.0643453	0.0461443
218	Huang	2007	Rice	OCP11	O	A	Field	OE	54.5	N		0.0642423	0.00153741
478	Peng	2018	Wheat	ZmPEPC	Enzyme	L	Pot	ee	NA	Y	nitrogen	0.0633001	0.000596529
178	Haegele	2013	Maize	bt	BSRP	na	Field	EE	NA	Y	insect	0.0632031	0.0130866
153	Dillehay	2004	Maize	bt	BSRP	A	Field	EE	NA	Y	insect	0.0629959	0.00157508
566	Sen	2017	Rice	PPDK	Enzyme	A	Pot	OE	NA	N		0.0628009	0.0494887
388	Nuccio	2015	Maize	TPP	Enzyme	A	Field	EE	NA	Y	drought	0.0627821	0.106612
205	Huang	2007	Rice	OCP11	O	A	Field	OE	21.6	N		0.0606246	0.0023269
313	Leaf	2017	Maize	bt	BSRP	L	Field	EE	NA	Y	insect+nitrogen	0.0597679	0.0131561
852	Zhang	2014	Wheat	PEPC	Enzyme	A	Field	EE	NA	N		0.0595141	6.1e-05
241	Jeong	2013	Rice	OsNAC5	TF	na	Field	OE	1.08	N		0.0586013	0.0212322
453	Pei	2012	Maize	TsVP	Enzyme	A	Pot	EE	NA	N		0.058158	0.000173352
343	Liu	2015	Rice	bt	BSRP	A	Field	EE	NA	Y	insect	0.0571584	0.017867
558	Selvaraj	2017	Rice	HvAlaAT	Enzyme	L	Field	EE	NA	Y	nitrogen	0.0568839	0.0010626
555	Selvaraj	2017	Rice	HvAlaAT	Enzyme	L	Field	EE	NA	Y	nitrogen	0.0568839	0.00145452
103	Chen	2016	Maize	bt	BSRP	A	Field	EE	NA	Y	insect	0.0566204	0.000482633
83	Chen	2018a	Rice	RAA	O	A	Pot	OE	1.04051	N		0.0563552	0.00721244
299	Kocourek	2012	Maize	bt	BSRP	A	Field	EE	NA	Y	insect	0.0563529	0.00693987
481	Petzold-Maxwell	2013	Maize	bt	BSRP	A	Field	EE	NA	Y	insect	0.0559294	0.0044919
476	Peng	2018	Wheat	ZmPEPC	Enzyme	A	Pot	ee	NA	N		0.0549877	0.000292186
798	Huang	2016	Rice	bt	BSRP	A	Field	EE	NA	Y	insect	0.0540672	0.157679
807	Huang	2016	Rice	bar	BSRP	A	Field	EE	NA	Y	weed	0.0540672	0.157679
331	Liu	2015	Rice	bt	BSRP	A	Field	EE	NA	Y	insect	0.0536801	0.0046215
512	Rahman	2016	Rice	NAC67	TF	A	Pot	EE	NA	N		0.0535364	0.00155662
474	Peng	2018	Wheat	ZmPEPC	Enzyme	A	Pot	ee	NA	N		0.0524367	0.000475667
839	Zhang	2015b	Rice	TOND1	O	A	Field	OE	45.9794	N		0.0515015	0.000375145
234	Islam	2010	Rice	PgNHX1	TSP	A	Pot	EE	NA	N		0.0508757	0.0052085
477	Peng	2018	Wheat	ZmPEPC	Enzyme	L	Pot	ee	NA	Y	nitrogen	0.0502036	0.000533464
139	Dillehay	2004	Maize	bt	BSRP	A	Field	EE	NA	Y	insect	0.0497312	0.0294498
189	He	2015	Wheat	NAC	TF	A	Field	OE	4.54545	N		0.0487902	0.0190348
631	Wang	2013	Wheat	TaPHR1	O	A	Field	OE	1.37374	Y	Phosphorus	0.0480092	0.00205199
414	Obopile	2013	Maize	bt	BSRP	A	Field	EE	NA	Y	insect	0.0480092	0.00518612
240	Jeong	2013	Rice	OsNAC5	TF	na	Field	OE	0.8	Y	drought	0.0479285	0.0282388
159	Ding	2013	Rice	PEPC	Enzyme	A	Field	EE	NA	N		0.0477952	0.0126982
145	Dillehay	2004	Maize	bt	BSRP	A	Field	EE	NA	Y	insect	0.0473461	0.00196189
475	Peng	2018	Wheat	ZmPEPC	Enzyme	A	Pot	ee	NA	N		0.047315	0.000536292
840	Zhang	2015b	Rice	TOND1	O	L	Field	OE	45.9794	Y	nitrogen	0.0471046	0.0015065
748	Yang	2011	Rice	bt	BSRP	A	Field	EE	NA	Y	insect	0.0467304	0.00038756
182	Haegele	2013	Maize	bt	BSRP	L	Field	EE	NA	Y	insect+nitrogen	0.04652	0.00770434
35	Baisakh	2012	Rice	SaVHAC1	Enzyme	A	Pot	EE	NA	Y	salt	0.0458351	0.129848
128	Chen	2017	Rice	OsHAK1	TSP	A	Pot	OE	NA	N		0.0455714	0.0064113
231	Islam	2010	Rice	PgNHX1	TSP	A	Pot	EE	NA	N		0.0449055	0.00453991
828	Yu	2017	Wheat	SeCspA	O	A	Field	EE	NA	Y	drought	0.04406	0.163953
757	Yang	2011	Rice	bt	BSRP	A	Field	EE	NA	Y	insect	0.0435482	0.00113628
735	Xu	2011	Rice	ZmCBF3	TF	A	Pot	EE	NA	N		0.0433125	0.000888921
120	Chen	2018b	Rice	OsHAK1	TSP	A	Pot	OE	NA	N		0.043268	0.00499194
373	Mungai	2005	Maize	bt	BSRP	A	Field	EE	NA	Y	insect	0.0432566	0.0172421
156	Ding	2013	Rice	PEPC	Enzyme	A	Field	EE	NA	N		0.0428876	0.00812408
376	Mungai	2005	Maize	bt	BSRP	A	Field	EE	NA	Y	insect	0.0426187	0.0254962
207	Huang	2007	Rice	OCP11	O	A	Field	OE	21.6	N		0.0415764	0.000451063
686	Wu	2005	Rice	nhaA	TSP	A	Pot	EE	NA	N		0.0409824	0.000478641
846	Zhang	2010	Maize	DREB/CBF	TF	A	Pot	EE	NA	Y	drought	0.040671	0.00268068
197	Hu	2006	Rice	NAC	TF	A	Field	OE	5.80351	N		0.0400053	0.00583215
426	Obopile	2013	Maize	bt	BSRP	A	Field	EE	NA	Y	insect	0.0398459	0.00416146
845	Zhang	2015b	Rice	TOND1	O	L	Field	OE	45.9794	Y	nitrogen	0.0394417	0.0013331
454	Pei	2012	Maize	TsVP	Enzyme	A	Pot	EE	NA	N		0.0393808	0.000167285
367	Michelotto	2017	Maize	bt	BSRP	A	Field	EE	NA	Y	insect	0.0391367	0.00296766
438	Obopile	2013	Maize	bt	BSRP	A	Field	EE	NA	Y	insect	0.0386148	0.00401855
319	Leaf	2017	Maize	bt	BSRP	A	Field	EE	NA	Y	insect	0.0385995	0.00982988
404	Obopile	2013	Maize	bt	BSRP	L	Field	EE	NA	Y	insect	0.0380998	0.0147846
51	Biswas	2018	Rice	PDH45	Enzyme	A	Pot	EE	NA	N		0.0378683	0.0018949
352	Lu	2015	Rice	OsNRT2.3b	TSP	L	Field	OE	31.3567	Y	nitrogen	0.0365237	0.00115979
634	Wang	2013	Wheat	TaPHR1	O	A	Field	OE	1.69697	Y	Phosphorus	0.0363676	0.00319912
568	Sen	2017	Rice	PPDK	Enzyme	A	Pot	OE	NA	N		0.0363676	0.0327155
611	Tripathy	2017	Rice	PgRab7	O	A	Pot	EE	NA	N		0.0358238	0.00177178
402	Nuccio	2015	Maize	TPP	Enzyme	A	Field	EE	NA	Y	drought	0.0355198	0.000510428
829	Yu	2017	Wheat	SeCspA	O	A	Field	EE	NA	Y	drought	0.0354019	0.165044
307	Lauer	1999	Maize	bt	BSRP	A	Field	EE	NA	Y	insect	0.0353903	0.00151856
326	Ling	2016	Rice	bt	BSRP	A	Field	EE	NA	Y	insect	0.0347586	0.00113405
150	Dillehay	2004	Maize	bt	BSRP	A	Field	EE	NA	Y	insect	0.0344862	0.00160981
541	Selvaraj	2017	Rice	HvAlaAT	Enzyme	L	Field	EE	NA	Y	nitrogen	0.0343676	0.000626985
363	Michelotto	2017	Maize	bt	BSRP	A	Field	EE	NA	Y	insect	0.0342509	0.00194738
503	Qin	2016b	Wheat	PEPC	Enzyme	A	Pot	EE	NA	N		0.0340373	0.000114479
176	Graeber	2013	Maize	bt	BSRP	A	Field	EE	NA	Y	insect	0.0339406	0.000265681
381	Novaceketal	2014	Maize	bt	BSRP	A	Field	EE	NA	Y	insect	0.0339016	0.0164859
482	Petzold-Maxwell	2013	Maize	bt	BSRP	A	Field	EE	NA	Y	insect	0.0331054	0.00430639
142	Dillehay	2004	Maize	bt	BSRP	A	Field	EE	NA	Y	insect	0.0321693	0.00385119
411	Obopile	2013	Maize	bt	BSRP	A	Field	EE	NA	Y	insect	0.0317487	0.00426053
274	Jiang	2017	Rice	bt	BSRP	A	Pot	EE	NA	N		0.0307025	0.00494452
516	Rahman	2016	Rice	NAC67	TF	A	Pot	EE	NA	N		0.0306883	0.000463058
788	Yanni	2011	Maize	bt	BSRP	A	Field	EE	NA	Y	insect	0.0303975	0.00495738
312	Leaf	2017	Maize	bt	BSRP	L	Field	EE	NA	Y	insect+nitrogen	0.0299307	0.00390016
677	Wang	2012b	Rice	bt	BSRP	NA	Field	EE	NA	Y	insect	0.0290563	0.00293694
329	Ling	2016	Rice	bt	BSRP	A	Field	EE	NA	Y	insect	0.0290477	0.00322032
320	Leaf	2017	Maize	bt	BSRP	A	Field	EE	NA	Y	insect	0.0288434	0.0239021
547	Selvaraj	2017	Rice	HvAlaAT	Enzyme	L	Field	EE	NA	Y	nitrogen	0.028375	0.000628961
146	Dillehay	2004	Maize	bt	BSRP	A	Field	EE	NA	Y	insect	0.0272701	0.00210443
100	Chen	2016	Maize	bt	BSRP	A	Field	EE	NA	Y	insect	0.027132	0.000198944
452	Pei	2012	Maize	TsVP	Enzyme	A	Pot	EE	NA	N		0.0270613	0.000134071
164	Estes	2015	Maize	bt	BSRP	A	Field	EE	NA	Y	insect	0.0269075	0.0687454
140	Dillehay	2004	Maize	bt	BSRP	A	Field	EE	NA	Y	insect	0.0263173	0.0343113
848	Zhang	2010	Maize	DREB/CBF	TF	A	Pot	EE	NA	Y	drought	0.0260722	0.00201278
574	Shen	2012	Maize	PPDK	Enzyme	A	Pot	OE	3.6	N		0.0259381	0.000490937
832	Zhang	2015b	Rice	TOND1	O	A	Field	OE	45.2062	N		0.025526	0.000384632
610	Tripathy	2017	Rice	PgRab7	O	A	Pot	EE	NA	N		0.0254366	0.00125293
480	Petzold-Maxwell	2013	Maize	bt	BSRP	A	Field	EE	NA	Y	insect	0.0252133	0.00463091
760	Yang	2011	Rice	bt	BSRP	A	Field	EE	NA	Y	insect	0.0249097	0.000265625
22	Bahieldin	2005	Wheat	HVA1	O	A	Field	EE	NA	Y	drought	0.0245855	0.0238633
824	Yu	2017	Wheat	SeCspA	O	A	Field	EE	NA	Y	drought	0.0243767	0.0206291
608	Traore	2000	Maize	bt	BSRP	A	Field	EE	NA	Y	insect	0.0239055	0.00399702
833	Zhang	2015b	Rice	TOND1	O	L	Field	OE	45.2062	Y	nitrogen	0.0236431	0.00154094
201	Hu	2006	Rice	NAC	TF	A	Field	OE	8.53745	N		0.0235305	0.00572967
50	Biswas	2018	Rice	PDH45	Enzyme	A	Pot	EE	NA	N		0.0234994	0.00091174
52	Biswas	2018	Rice	PDH45	Enzyme	A	Pot	EE	NA	N		0.0232779	0.00332697
704	Xiang	2018	Rice	EhEm1	O	A	Pot	EE	NA	N		0.0231218	0.00170242
415	Obopile	2013	Maize	bt	BSRP	A	Field	EE	NA	Y	insect	0.0229895	0.00509267
233	Islam	2010	Rice	PgNHX1	TSP	A	Pot	EE	NA	N		0.0227048	0.00774956
810	Yu	2017	Wheat	SeCspA	O	A	Field	EE	NA	N		0.0215904	0.0158882
155	Dillehay	2004	Maize	bt	BSRP	A	Field	EE	NA	Y	insect	0.0208651	0.00157075
717	Xiao	2007	Rice	LEA	O	A	Field	OE	2.87	Y	drought	0.0204005	0.0332816
545	Selvaraj	2017	Rice	HvAlaAT	Enzyme	L	Field	EE	NA	Y	nitrogen	0.0200768	0.00135213
89	Chen	2015	Rice	HVA1	O	A	Field	OE	5.6231	N		0.0200174	0.00230953
187	Haegele	2013	Maize	bt	BSRP	A	Field	EE	NA	Y	insect	0.0198026	0.00122573
425	Obopile	2013	Maize	bt	BSRP	A	Field	EE	NA	Y	insect	0.0198026	0.0130244
811	Yu	2017	Wheat	SeCspA	O	A	Field	EE	NA	N		0.0191413	0.0051147
825	Yu	2017	Wheat	SeCspA	O	A	Field	EE	NA	Y	drought	0.0190888	0.0193721
93	Chen	2016b	Wheat	TaNAC69	TF	A	Pot	OE	6.92751	Y	drought	0.0190099	0.0113949
82	Chen	2018a	Rice	RAA	O	A	Pot	OE	1.02125	N		0.0187018	0.00552062
148	Dillehay	2004	Maize	bt	BSRP	A	Field	EE	NA	Y	insect	0.0185764	0.0043524
751	Yang	2011	Rice	bt	BSRP	A	Field	EE	NA	Y	insect	0.0183491	0.000288805
630	Wang	2013	Wheat	TaPHR1	O	A	Field	OE	1.37374	Y	Phosphorus	0.0183491	0.00165153
705	Xiang	2018	Rice	EhEm1	O	A	Pot	EE	NA	N		0.0178543	0.00186901
817	Yu	2017	Wheat	SeCspA	O	A	Field	EE	NA	Y	drought	0.0177653	0.0115076
816	Yu	2017	Wheat	SeCspA	O	A	Field	EE	NA	Y	drought	0.0174218	0.0165501
361	Magg	2001	Maize	bt	BSRP	A	Field	EE	NA	Y	insect	0.0170944	0.000887151
428	Obopile	2013	Maize	bt	BSRP	A	Field	EE	NA	Y	insect	0.0169316	0.0135955
468	Pena	2017b	Wheat	alaat	Enzyme	L	Field	EE	NA	Y	nitrogen	0.0149901	0.0454159
212	Huang	2007	Rice	OCP11	O	A	Field	OE	52.5	N		0.0141179	0.00275827
818	Yu	2017	Wheat	SeCspA	O	A	Field	EE	NA	N		0.0138701	0.0121612
406	Obopile	2013	Maize	bt	BSRP	A	Field	EE	NA	Y	insect	0.0130852	0.0158477
416	Obopile	2013	Maize	bt	BSRP	A	Field	EE	NA	Y	insect	0.0126852	0.0141893
620	Wan	2014	Rice	bt	BSRP	A	Field	EE	NA	Y	insect	0.0125788	0.00841064
625	Wan	2014	Rice	bar	BSRP	A	Field	EE	NA	Y	weed	0.0125788	0.00841064
502	Qin	2016b	Wheat	PEPC	Enzyme	A	Pot	EE	NA	N		0.0121459	0.000100547
813	Yu	2017	Wheat	SeCspA	O	A	Field	EE	NA	N		0.0115262	0.0061033
819	Yu	2017	Wheat	SeCspA	O	A	Field	EE	NA	N		0.0112615	0.0126273
793	Huang	2016	Rice	bt	BSRP	A	Field	EE	NA	Y	insect	0.0111112	0.104538
802	Huang	2016	Rice	bar	BSRP	A	Field	EE	NA	Y	weed	0.0111112	0.104538
104	Chen	2016	Maize	bt	BSRP	A	Field	EE	NA	Y	insect	0.010831	0.0035994
111	Chen	2015	Rice	HVA1	O	A	Field	OE	NA	N		0.0103555	0.00252551
97	Chen	2015	Rice	HVA1	O	A	Field	OE	38.7369	N		0.0103555	0.00274231
769	Yang	2014	Rice	AtGRP2	O	A	Pot	EE	NA	N		0.00971381	0.0224172
172	Graeber	2013	Maize	bt	BSRP	A	Field	EE	NA	Y	insect	0.00962362	0.000649417
437	Obopile	2013	Maize	bt	BSRP	A	Field	EE	NA	Y	insect	0.00956945	0.0110606
853	Zhang	2014	Wheat	PEPC	Enzyme	A	Field	EE	NA	N		0.00938974	9.3e-05
175	Graeber	2013	Maize	bt	BSRP	A	Field	EE	NA	Y	insect	0.00933496	0.00220172
564	Sen	2017	Rice	PPDK	Enzyme	A	Pot	OE	52.3333	N		0.00921666	0.0563611
821	Yu	2017	Wheat	SeCspA	O	A	Field	EE	NA	N		0.00881995	0.00928004
812	Yu	2017	Wheat	SeCspA	O	A	Field	EE	NA	N		0.00876471	0.00719351
820	Yu	2017	Wheat	SeCspA	O	A	Field	EE	NA	N		0.00866933	0.0126625
269	Jiang	2018	Rice	bt	BSRP	A	Field	EE	NA	N		0.00839166	0.00274377
49	Biswas	2018	Rice	PDH45	Enzyme	A	Pot	EE	NA	N		0.00783285	0.00128276
572	Shen	2012	Maize	PPDK	Enzyme	A	Pot	OE	3.26	N		0.00727276	0.000430316
316	Leaf	2017	Maize	bt	BSRP	A	Field	EE	NA	Y	insect	0.00630917	0.0124709
101	Chen	2016	Maize	bt	BSRP	A	Field	EE	NA	Y	insect	0.00561142	0.000413494
354	Ma	2005	Maize	bt	BSRP	A	Field	EE	NA	Y	insect	0.00550966	0.059311
206	Huang	2007	Rice	OCP11	O	A	Field	OE	21.6	N		0.00472814	0.00191626
767	Yang	2014	Rice	AtGRP2	O	A	Pot	EE	NA	N		0.00469895	0.0237644
571	Shen	2012	Maize	PPDK	Enzyme	A	Pot	OE	1.89	N		0.00437	0.000371658
344	Liu	2016	Rice	bt	BSRP	A	Field	EE	NA	Y	insect	0.0039604	0.000814374
102	Chen	2016	Maize	bt	BSRP	A	Field	EE	NA	Y	insect	0.00360848	0.00365293
200	Hu	2006	Rice	NAC	TF	A	Field	OE	6.89759	N		0.00339559	0.0054811
750	Yang	2011	Rice	bt	BSRP	A	Field	EE	NA	Y	insect	0.00308167	0.000494194
364	Michelotto	2017	Maize	bt	BSRP	A	Field	EE	NA	Y	insect	0.00172976	0.00358794
768	Yang	2014	Rice	AtGRP2	O	A	Pot	EE	NA	N		0.00105709	0.0225369
90	Chen	2016c	Rice	OsPGIP1	O	A	Field	OE	5.79339	na		0.000562559	0.00520047
551	Selvaraj	2017	Rice	HvAlaAT	Enzyme	L	Field	EE	NA	Y	nitrogen	0.000204102	0.00159159
383	Novaceketal	2014	Maize	bt	BSRP	A	Field	EE	NA	Y	insect	0	0.00223604
764	Yang	2011	Rice	bt	BSRP	A	Field	EE	NA	Y	insect	0	0.00418321
314	Leaf	2017	Maize	bt	BSRP	L	Field	EE	NA	Y	insect+nitrogen	0	0.0202176
776	Yanni	2011	Maize	bt	BSRP	A	Field	EE	NA	Y	insect	0	0.0265728
359	Magg	2001	Maize	bt	BSRP	A	Field	EE	NA	Y	insect	-0.00110558	0.000185739
325	Ling	2016	Rice	bt	BSRP	A	Field	EE	NA	Y	insect	-0.00160901	0.000692216
154	Dillehay	2004	Maize	bt	BSRP	A	Field	EE	NA	Y	insect	-0.00220022	0.0312285
515	Rahman	2016	Rice	NAC67	TF	A	Pot	EE	NA	N		-0.00321322	0.00358088
174	Graeber	2013	Maize	bt	BSRP	A	Field	EE	NA	Y	insect	-0.00346621	0.000409509
382	Novaceketal	2014	Maize	bt	BSRP	A	Field	EE	NA	Y	insect	-0.00394478	0.000380834
737	Xu	2011	Rice	ZmCBF3	TF	A	Pot	EE	NA	N		-0.00402665	0.000936584
149	Dillehay	2004	Maize	bt	BSRP	A	Field	EE	NA	Y	insect	-0.00451468	0.000420398
445	Oh	2009	Rice	AP59	TF	a	Field	OE	2.55805	Y	drought	-0.00519145	0.0212079
783	Yanni	2011	Maize	bt	BSRP	A	Field	EE	NA	Y	insect	-0.00604231	0.00581342
37	Baisakh	2012	Rice	SaVHAC1	Enzyme	A	Pot	EE	NA	Y	salt	-0.00699413	0.300659
439	Obopile	2013	Maize	bt	BSRP	A	Field	EE	NA	Y	insect	-0.00716849	0.00320616
427	Obopile	2013	Maize	bt	BSRP	A	Field	EE	NA	Y	insect	-0.00743498	0.00344968
369	Michelotto	2017	Maize	bt	BSRP	A	Field	EE	NA	Y	insect	-0.00769292	0.00522312
719	Xiao	2007	Rice	LEA	O	A	Field	OE	11.6	Y	drought	-0.00774197	0.014302
276	Jiang	2017	Rice	bt	BSRP	L	Pot	EE	NA	Y	nitrogen	-0.00836825	0.00238485
729	Xiao	2007	Rice	LEA	O	A	Field	OE	58.7	N		-0.00840341	0.00351497
43	Barro	2002	Wheat	bar	BSRP	A	Field	EE	NA	Y	weed	-0.00862353	0.0193425
308	Lauer	1999	Maize	bt	BSRP	A	Field	EE	NA	Y	insect	-0.0087228	0.000950618
759	Yang	2011	Rice	bt	BSRP	A	Field	EE	NA	Y	insect	-0.00894194	0.00351842
716	Xiao	2007	Rice	LEA	O	A	Field	OE	2.87	Y	drought	-0.00910979	0.0184538
446	Oh	2009	Rice	AP37	TF	a	Field	OE	3.67505	N		-0.00937298	0.00284366
849	Zhang	2010	Maize	DREB/CBF	TF	A	Pot	EE	NA	Y	drought	-0.00947874	0.00258597
198	Hu	2006	Rice	NAC	TF	A	Field	OE	6.20123	N		-0.0102565	0.00536999
756	Yang	2011	Rice	bt	BSRP	A	Field	EE	NA	Y	insect	-0.0104401	0.000839423
754	Yang	2011	Rice	bt	BSRP	A	Field	EE	NA	Y	insect	-0.0104401	0.00103123
270	Jiang	2018	Rice	bt	BSRP	A	Field	EE	NA	N		-0.0112996	0.00195963
573	Shen	2012	Maize	PPDK	Enzyme	A	Pot	OE	3.54	N		-0.0117476	0.00055907
345	Liu	2016	Rice	bt	BSRP	A	Field	EE	NA	Y	insect	-0.0119762	0.00186483
119	Chen	2015	Rice	HVA1	O	A	Field	OE	NA	N		-0.0122097	0.00575611
784	Yanni	2011	Maize	bt	BSRP	A	Field	EE	NA	Y	insect	-0.0131581	0.00545374
755	Yang	2011	Rice	bt	BSRP	A	Field	EE	NA	Y	insect	-0.014948	0.000313281
7	Andersen	2007	Maize	bt	BSRP	A	Field	EE	NA	N		-0.0160861	0.00885854
761	Yang	2011	Rice	bt	BSRP	A	Field	EE	NA	Y	insect	-0.0164551	0.00137841
412	Obopile	2013	Maize	bt	BSRP	A	Field	EE	NA	Y	insect	-0.0166671	0.00408858
766	Yang	2014	Rice	AtGRP2	O	A	Pot	EE	NA	N		-0.0166688	0.0242573
165	Estes	2015	Maize	bt	BSRP	A	Field	EE	NA	Y	insect	-0.0175443	0.0202854
255	Jiang	2014B	Rice	bt	BSRP	na	Field	EE	NA	N		-0.0180527	0.00972874
746	Yang	2011	Rice	bt	BSRP	A	Field	EE	NA	Y	insect	-0.0186921	0.000735684
847	Zhang	2010	Maize	DREB/CBF	TF	A	Pot	EE	NA	Y	drought	-0.0190482	0.0022728
116	Chen	2015	Rice	HVA1	O	A	Field	OE	NA	N		-0.0196443	0.00526983
782	Yanni	2011	Maize	bt	BSRP	A	Field	EE	NA	Y	insect	-0.020762	0.0112737
173	Graeber	2013	Maize	bt	BSRP	A	Field	EE	NA	Y	insect	-0.0213326	0.000360297
3	Amin	2012	Rice	PDH45	Enzyme	A	Pot	EE	NA	Y	salt	-0.0215062	0.057103
747	Yang	2011	Rice	bt	BSRP	A	Field	EE	NA	Y	insect	-0.0218417	0.00102779
112	Chen	2015	Rice	HVA1	O	A	Field	OE	NA	N		-0.022568	0.0131134
330	Ling	2016	Rice	bt	BSRP	A	Field	EE	NA	Y	insect	-0.0234303	0.00200522
219	Huang	2007	Rice	OCP11	O	A	Field	OE	54.5	N		-0.0238675	0.000672839
678	Wang	2012b	Rice	bt	BSRP	NA	Field	EE	NA	Y	insect	-0.0243617	0.000612543
712	Xiao	2007	Rice	LEA	O	A	Field	OE	2.87	N		-0.0254251	0.00469975
465	Pena	2017b	Wheat	alaat	Enzyme	a	Field	EE	NA	N		-0.0262745	0.0142736
289	Kim	2008	Rice	bt	BSRP	A	Field	EE	NA	Y	insect	-0.0262917	0.012657
96	Chen	2015	Rice	HVA1	O	A	Field	OE	9.99662	N		-0.0263994	0.00405119
109	Chen	2015	Rice	HVA1	O	A	Field	OE	NA	Y	drought	-0.0276499	0.000687489
749	Yang	2011	Rice	bt	BSRP	A	Field	EE	NA	Y	insect	-0.0281709	0.00219507
41	Barro	2002	Wheat	bar	BSRP	A	Field	EE	NA	Y	weed	-0.0286627	0.0142392
762	Yang	2011	Rice	bt	BSRP	A	Field	EE	NA	Y	insect	-0.0301228	0.000963135
273	Jiang	2017	Rice	bt	BSRP	A	Pot	EE	NA	N		-0.0308905	0.00472298
70	Bundo	2016	Rice	OsCPK4	Enzyme	A	Pot	EE	22.4286	na		-0.031411	0.0906232
328	Ling	2016	Rice	bt	BSRP	A	Field	EE	NA	Y	insect	-0.0320883	0.00267377
31	Bahieldin	2005	Wheat	HVA1	O	A	Field	EE	NA	na		-0.0322965	0.276824
286	Kim	2008	Rice	bt	BSRP	A	Field	EE	NA	Y	insect	-0.033661	0.0133868
263	Jiang	2018	Rice	bt	BSRP	A	Field	EE	NA	N		-0.0338019	0.00655961
258	Jiang	2014B	Rice	bt	BSRP	na	Field	EE	NA	N		-0.0360673	0.00392187
294	Kim	2008	Rice	bt	BSRP	A	Field	EE	NA	Y	insect	-0.0368356	0.011661
199	Hu	2006	Rice	NAC	TF	A	Field	OE	6.61171	N		-0.0381329	0.00501445
753	Yang	2011	Rice	bt	BSRP	A	Field	EE	NA	Y	insect	-0.0393394	0.000585035
95	Chen	2015	Rice	HVA1	O	A	Field	OE	9.99662	N		-0.039406	0.00264487
277	Jiang	2017	Rice	bt	BSRP	A	Pot	EE	NA	N		-0.040822	0.00790253
740	Yang	2011	Rice	bt	BSRP	A	Field	EE	NA	Y	insect	-0.0409506	0.00155715
368	Michelotto	2017	Maize	bt	BSRP	A	Field	EE	NA	Y	insect	-0.0409988	0.00671462
365	Michelotto	2017	Maize	bt	BSRP	A	Field	EE	NA	Y	insect	-0.0411985	0.00429485
450	Oh	2009	Rice	AP37	TF	a	Field	OE	7.35356	N		-0.0412663	0.00247798
290	Kim	2008	Rice	bt	BSRP	A	Field	EE	NA	Y	insect	-0.0419133	0.0111047
2	Amin	2012	Rice	PDH45	Enzyme	A	Pot	EE	NA	Y	salt	-0.0434851	0.045782
514	Rahman	2016	Rice	NAC67	TF	A	Pot	EE	NA	N		-0.0440352	0.000338719
257	Jiang	2014B	Rice	bt	BSRP	na	Field	EE	NA	N		-0.0440638	0.007102
336	Liu	2015	Rice	bt	BSRP	A	Field	EE	NA	Y	insect	-0.0444518	0.00869845
790	Yanni	2011	Maize	bt	BSRP	A	Field	EE	NA	Y	insect	-0.0448953	0.01354
293	Kim	2008	Rice	bt	BSRP	A	Field	EE	NA	Y	insect	-0.0458689	0.0168945
674	Wang	2010	Rice	bt	BSRP	A	Field	EE	NA	Y	insect	-0.0465385	0.00167383
797	Huang	2016	Rice	bt	BSRP	A	Field	EE	NA	Y	insect	-0.0475684	0.0704735
806	Huang	2016	Rice	bar	BSRP	A	Field	EE	NA	Y	weed	-0.0475684	0.0704735
786	Yanni	2011	Maize	bt	BSRP	A	Field	EE	NA	Y	insect	-0.0477544	0.00836396
867	Zhou	2014	Rice	PcGDH	Enzyme	L	Field	EE	NA	Y	nitrogen	-0.0497615	0.0158831
869	Zhou	2014	Rice	PcGDH	Enzyme	L	Field	EE	NA	Y	nitrogen	-0.0497615	0.0476303
738	Yang	2011	Rice	bt	BSRP	A	Field	EE	NA	Y	insect	-0.0522684	0.000605166
23	Bahieldin	2005	Wheat	HVA1	O	A	Field	EE	NA	Y	drought	-0.0526042	0.0134594
292	Kim	2008	Rice	bt	BSRP	A	Field	EE	NA	Y	insect	-0.0550149	0.0131508
34	Bahieldin	2005	Wheat	HVA1	O	A	Field	EE	NA	na		-0.0550351	0.282953
392	Nuccio	2015	Maize	TPP	Enzyme	A	Field	EE	NA	Y	drought	-0.0554298	0.182701
742	Yang	2011	Rice	bt	BSRP	A	Field	EE	NA	Y	insect	-0.0555258	0.000689564
327	Ling	2016	Rice	bt	BSRP	A	Field	EE	NA	Y	insect	-0.0562131	0.00106689
758	Yang	2011	Rice	bt	BSRP	A	Field	EE	NA	Y	insect	-0.0564605	0.000954545
366	Michelotto	2017	Maize	bt	BSRP	A	Field	EE	NA	Y	insect	-0.0584813	0.00456706
418	Obopile	2013	Maize	bt	BSRP	A	Field	EE	NA	Y	insect	-0.05975	0.0115459
430	Obopile	2013	Maize	bt	BSRP	A	Field	EE	NA	Y	insect	-0.061064	0.0111173
672	Wang	2010	Rice	bt	BSRP	A	Field	EE	NA	Y	insect	-0.063377	0.00162095
730	Xiao	2007	Rice	LEA	O	A	Field	OE	58.7	N		-0.0634448	0.00879487
413	Obopile	2013	Maize	bt	BSRP	A	Field	EE	NA	Y	insect	-0.0645385	0.00496433
288	Kim	2008	Rice	bt	BSRP	A	Field	EE	NA	Y	insect	-0.0652346	0.0136216
71	Bundo	2016	Rice	OsCPK4	Enzyme	A	Pot	EE	25.5714	na		-0.0664587	0.0956566
117	Chen	2015	Rice	HVA1	O	A	Field	OE	NA	N		-0.0669474	0.00470432
272	Jiang	2017	Rice	bt	BSRP	L	Pot	EE	NA	Y	nitrogen	-0.0671393	0.00269601
721	Xiao	2007	Rice	LEA	O	A	Field	OE	11.6	N		-0.0672242	0.00814714
356	Ma	2005	Maize	bt	BSRP	A	Field	EE	NA	Y	insect	-0.0676202	0.0622817
213	Huang	2007	Rice	OCP11	O	A	Field	OE	52.5	N		-0.0683192	0.000512717
714	Xiao	2007	Rice	LEA	O	A	Field	OE	2.87	N		-0.0696368	0.00956919
264	Jiang	2018	Rice	bt	BSRP	A	Field	EE	NA	N		-0.0703356	0.00405063
868	Zhou	2014	Rice	PcGDH	Enzyme	L	Field	EE	NA	Y	nitrogen	-0.0703808	0.0221373
870	Zhou	2014	Rice	PcGDH	Enzyme	L	Field	EE	NA	Y	nitrogen	-0.0703808	0.0663932
311	Leaf	2017	Maize	bt	BSRP	L	Field	EE	NA	Y	insect+nitrogen	-0.0711655	0.0088719
157	Ding	2013	Rice	PEPC	Enzyme	A	Field	EE	NA	N		-0.0712941	0.0145075
80	Cai	2009	Rice	GS	Enzyme	A	Field	OE	9.59	N		-0.0723195	0.000169447
254	Jiang	2014B	Rice	bt	BSRP	na	Field	EE	NA	N		-0.0727327	0.0208378
393	Nuccio	2015	Maize	TPP	Enzyme	A	Field	EE	NA	N		-0.0729068	0.217084
720	Xiao	2007	Rice	LEA	O	A	Field	OE	11.6	N		-0.0744794	0.00577919
279	Jiang	2013	Rice	bt	BSRP	NA	Field	EE	NA	na		-0.075746	0.0104234
458	Pena	2017a	Wheat	Dof1	TF	NA	Field	EE	NA	N		-0.0770189	0.018188
118	Chen	2015	Rice	HVA1	O	A	Field	OE	NA	N		-0.0782638	0.00506171
335	Liu	2015	Rice	bt	BSRP	A	Field	EE	NA	Y	insect	-0.0791373	0.0123656
763	Yang	2011	Rice	bt	BSRP	A	Field	EE	NA	Y	insect	-0.08029	0.00084058
334	Liu	2015	Rice	bt	BSRP	A	Field	EE	NA	Y	insect	-0.0809691	0.0122651
713	Xiao	2007	Rice	LEA	O	A	Field	OE	2.87	N		-0.0817876	0.00932824
765	Yang	2011	Rice	bt	BSRP	A	Field	EE	NA	Y	insect	-0.081899	0.00207447
463	Pena	2017b	Wheat	alaat	Enzyme	a	Field	EE	NA	N		-0.0823488	0.0203351
225	Hussain	2018	Rice	AtDREB1A	TF	A	Pot	EE	NA	N		-0.0823589	0.250048
731	Xiao	2007	Rice	LEA	O	A	Field	OE	58.7	N		-0.0838855	0.0112285
232	Islam	2010	Rice	PgNHX1	TSP	A	Pot	EE	NA	N		-0.0849259	0.00443553
278	Jiang	2017	Rice	bt	BSRP	A	Pot	EE	NA	N		-0.0858931	0.00976155
53	Biswas	2018	Rice	PDH45	Enzyme	A	Pot	EE	NA	N		-0.088069	0.00173739
722	Xiao	2007	Rice	LEA	O	A	Field	OE	11.6	N		-0.0880946	0.00325545
726	Xiao	2007	Rice	LEA	O	A	Field	OE	11.6	N		-0.0880946	0.00326344
403	Nuccio	2015	Maize	TPP	Enzyme	A	Field	EE	NA	Y	drought	-0.0897887	0.000329712
781	Yanni	2011	Maize	bt	BSRP	A	Field	EE	NA	Y	insect	-0.0918075	0.0844412
752	Yang	2011	Rice	bt	BSRP	A	Field	EE	NA	Y	insect	-0.0948652	0.000452508
291	Kim	2008	Rice	bt	BSRP	A	Field	EE	NA	Y	insect	-0.0957273	0.006046
224	Hussain	2018	Rice	AtDREB1A	TF	A	Pot	EE	NA	Y	salt	-0.0970001	0.687839
113	Chen	2015	Rice	HVA1	O	A	Field	OE	NA	N		-0.0976032	0.0164269
728	Xiao	2007	Rice	LEA	O	A	Field	OE	58.7	Y	drought	-0.102793	0.00837995
796	Huang	2016	Rice	bt	BSRP	A	Field	EE	NA	Y	insect	-0.106972	0.206682
805	Huang	2016	Rice	bar	BSRP	A	Field	EE	NA	Y	weed	-0.106972	0.206682
115	Chen	2015	Rice	HVA1	O	A	Field	OE	NA	N		-0.110675	0.0096378
586	Tefera	2016	Maize	bt	BSRP	A	Field	EE	NA	Y	insect	-0.112117	0.0140149
739	Yang	2011	Rice	bt	BSRP	A	Field	EE	NA	Y	insect	-0.116048	0.000347818
21	Bahieldin	2005	Wheat	HVA1	O	A	Field	EE	NA	N		-0.118375	0.0882965
310	Leaf	2017	Maize	bt	BSRP	L	Field	EE	NA	Y	insect+nitrogen	-0.118433	0.0181723
36	Baisakh	2012	Rice	SaVHAC1	Enzyme	A	Pot	EE	NA	Y	salt	-0.118795	0.185474
743	Yang	2011	Rice	bt	BSRP	A	Field	EE	NA	Y	insect	-0.123005	0.00135223
341	Liu	2015	Rice	bt	BSRP	A	Field	EE	NA	Y	insect	-0.132425	0.00675473
44	Barro	2002	Wheat	bar	BSRP	A	Field	EE	NA	Y	weed	-0.133418	0.0633935
405	Obopile	2013	Maize	bt	BSRP	A	Field	EE	NA	Y	insect	-0.136336	0.0237519
420	Obopile	2013	Maize	bt	BSRP	A	Field	EE	NA	Y	insect	-0.138586	0.00632219
280	Jiang	2013	Rice	bt	BSRP	NA	Field	EE	NA	na		-0.139512	0.0121772
20	Bahieldin	2005	Wheat	HVA1	O	A	Field	EE	NA	N		-0.142083	0.0876227
355	Ma	2005	Maize	bt	BSRP	A	Field	EE	NA	Y	insect	-0.142523	0.0929398
432	Obopile	2013	Maize	bt	BSRP	A	Field	EE	NA	Y	insect	-0.145366	0.00613503
340	Liu	2015	Rice	bt	BSRP	A	Field	EE	NA	Y	insect	-0.146603	0.0256636
211	Huang	2007	Rice	OCP11	O	A	Field	OE	52.5	N		-0.148956	0.00224572
114	Chen	2015	Rice	HVA1	O	A	Field	OE	NA	N		-0.150949	0.0127918
242	Jeong	2013	Rice	OsNAC5	TF	na	Field	OE	1.08	Y	drought	-0.156306	0.0723511
745	Yang	2011	Rice	bt	BSRP	A	Field	EE	NA	Y	insect	-0.156726	0.00103009
268	Jiang	2018	Rice	bt	BSRP	A	Field	EE	NA	N		-0.157903	0.001423
736	Xu	2011	Rice	ZmCBF3	TF	A	Pot	EE	NA	N		-0.161805	0.000868154
779	Yanni	2011	Maize	bt	BSRP	A	Field	EE	NA	Y	insect	-0.161843	0.0739746
99	Chen	2016	Maize	bt	BSRP	A	Field	EE	NA	Y	insect	-0.164839	0.000533403
741	Yang	2011	Rice	bt	BSRP	A	Field	EE	NA	Y	insect	-0.165792	0.000498231
795	Huang	2016	Rice	bt	BSRP	A	Field	EE	NA	Y	insect	-0.168137	0.0385802
804	Huang	2016	Rice	bar	BSRP	A	Field	EE	NA	Y	weed	-0.168137	0.0385802
217	Huang	2007	Rice	OCP11	O	A	Field	OE	54.5	N		-0.169899	0.00170269
151	Dillehay	2004	Maize	bt	BSRP	A	Field	EE	NA	Y	insect	-0.170996	0.00973287
287	Kim	2008	Rice	bt	BSRP	A	Field	EE	NA	Y	insect	-0.179442	0.0167326
77	Cai	2009	Rice	GS	Enzyme	A	Field	OE	5.65	N		-0.197749	0.000685995
744	Yang	2011	Rice	bt	BSRP	A	Field	EE	NA	Y	insect	-0.199129	0.000977777
262	Jiang	2018	Rice	bt	BSRP	A	Field	EE	NA	N		-0.204532	0.00486708
275	Jiang	2017	Rice	bt	BSRP	L	Pot	EE	NA	Y	nitrogen	-0.228365	0.00403098
253	Jiang	2014B	Rice	bt	BSRP	na	Field	EE	NA	N		-0.235698	0.0136377
229	Hussain	2018	Rice	AtDREB1A	TF	A	Pot	EE	NA	N		-0.251995	0.603826
227	Hussain	2018	Rice	AtDREB1A	TF	A	Pot	EE	NA	N		-0.257554	0.511998
256	Jiang	2014B	Rice	bt	BSRP	na	Field	EE	NA	N		-0.259764	0.00832591
444	Oh	2009	Rice	AP59	TF	a	Field	OE	2.55805	N		-0.269756	0.0037095
74	Cai	2009	Rice	GS	Enzyme	A	Field	OE	3	N		-0.275665	0.000482636
79	Cai	2009	Rice	GS	Enzyme	A	Field	OE	8.49	N		-0.284928	0.0008085
81	Cai	2009	Rice	GS	Enzyme	A	Field	OE	13.9	N		-0.286668	0.000336462
271	Jiang	2017	Rice	bt	BSRP	L	Pot	EE	NA	Y	nitrogen	-0.300754	0.00317967
73	Cai	2009	Rice	GS	Enzyme	A	Field	OE	2.85	N		-0.313927	0.00044885
72	Bundo	2016	Rice	OsCPK4	Enzyme	A	Pot	EE	29.4286	na		-0.33633	0.0927358
220	Hussain	2018	Rice	AtDREB1A	TF	A	Pot	EE	NA	Y	salt	-0.337361	0.69941
76	Cai	2009	Rice	GS	Enzyme	A	Field	OE	3.9	N		-0.342551	0.000119143
440	Oh	2009	Rice	AP59	TF	a	Field	OE	1.73055	N		-0.361671	0.00447259
75	Cai	2009	Rice	GS	Enzyme	A	Field	OE	3.38	N		-0.384094	0.000109785
441	Oh	2009	Rice	AP59	TF	a	Field	OE	1.73055	Y	drought	-0.395803	0.0184902
65	Brauer	2011	Rice	GS1	Enzyme	L	Pot	OE	9.11834	Y	nitrogen	-0.40973	0.0468336
718	Xiao	2007	Rice	LEA	O	A	Field	OE	11.6	N		-0.427362	0.0101072
471	Pena	2017b	Wheat	alaat	Enzyme	L	Field	EE	NA	Y	nitrogen	-0.42979	0.0531149
443	Oh	2009	Rice	AP59	TF	a	Field	OE	2.49818	Y	drought	-0.442049	0.0646934
727	Xiao	2007	Rice	LEA	O	A	Field	OE	58.7	N		-0.456031	0.00350552
66	Brauer	2011	Rice	GS1	Enzyme	A	Pot	OE	9.11834	N		-0.468038	0.00721488
78	Cai	2009	Rice	GS	Enzyme	A	Field	OE	6.04	N		-0.485153	0.000874494
710	Xiao	2007	Rice	LEA	O	A	Field	OE	2.87	N		-0.516989	0.00631627
442	Oh	2009	Rice	AP59	TF	a	Field	OE	2.49818	N		-0.561167	0.00579408
61	Brauer	2011	Rice	GS1	Enzyme	L	Pot	OE	9.11834	Y	nitrogen	-0.568444	0.0187067
378	Nakashima	2007	Rice	NAC6	TF	A	Pot	OE	2.8	N		-0.58016	0.0535734
379	Nakashima	2007	Rice	NAC6	TF	A	Pot	OE	4.24	N		-0.606136	0.174752
64	Brauer	2011	Rice	GS1	Enzyme	A	Pot	OE	9.11834	N		-0.642672	0.00261653
711	Xiao	2007	Rice	LEA	O	A	Field	OE	2.87	Y	drought	-0.748644	0.0100242
63	Brauer	2011	Rice	GS1	Enzyme	L	Pot	OE	9.11834	Y	nitrogen	-0.811863	0.0177725
67	Brauer	2011	Rice	GS1	Enzyme	L	Pot	OE	9.55208	Y	nitrogen	-0.81779	0.0273224
62	Brauer	2011	Rice	GS1	Enzyme	A	Pot	OE	9.11834	N		-0.838984	0.0107589
60	Brauer	2011	Rice	GS1	Enzyme	A	Pot	OE	4.064	N		-0.939068	0.012769
68	Brauer	2011	Rice	GS1	Enzyme	A	Pot	OE	9.55208	N		-0.960345	0.0132507
230	Hussain	2018	Rice	AtDREB1A	TF	A	Pot	EE	NA	N		-1.08414	0.230611
259	Jiang	2018	Rice	bt	BSRP	A	Field	EE	NA	Y	drought	-1.1739	0.0039508
265	Jiang	2018	Rice	bt	BSRP	A	Field	EE	NA	Y	drought	-1.26682	0.00397309
59	Brauer	2011	Rice	GS1	Enzyme	L	Pot	OE	4.064	Y	nitrogen	-1.32567	0.0991313
261	Jiang	2018	Rice	bt	BSRP	A	Field	EE	NA	Y	drought	-1.78415	0.00138796
260	Jiang	2018	Rice	bt	BSRP	A	Field	EE	NA	Y	drought	-1.85477	0.00387198
267	Jiang	2018	Rice	bt	BSRP	A	Field	EE	NA	Y	drought	-2.02511	0.00611774
266	Jiang	2018	Rice	bt	BSRP	A	Field	EE	NA	Y	drought	-2.10515	0.0036942
Note:
Namount: A: adequate N; L: limited N
TT: OE: overexpression; EE: ectopic expression
EF: expression fold to control (expression level of treatment/control)
Stress: Y: stress; N: non-stress
NA:no available data

## Sheet: Table S2
Supplementary Table 2. Shoot biomass dataset used for meta-analysis.
ID	Author	Year	Plants	Gene	Gene.type	Namount	Type	TT	EF	Stress	Stress.type	yi	vi
323	Ben Saad	2012	Rice	AISAP	O	A	Pot	EE	NA	Y	drought	1.93634	0.0334851
322	Ben Saad	2012	Rice	AISAP	O	A	Pot	EE	NA	Y	drought	1.92529	0.0316049
324	Ben Saad	2012	Rice	AISAP	O	A	Pot	EE	NA	Y	drought	1.86813	0.0349148
87	Chen	2015	Rice	HVA1	O	A	Pot	OE	NA	Y	drought	1.80266	0.0386787
88	Chen	2015	Rice	HVA1	O	A	Pot	OE	NA	Y	drought	1.71267	0.0456788
320	Ben Saad	2012	Rice	AISAP	O	A	Pot	EE	NA	Y	Salt	1.6864	0.012987
90	Chen	2015	Rice	HVA1	O	A	Pot	OE	38.7369	Y	drought	1.6653	0.0402295
319	Ben Saad	2012	Rice	AISAP	O	A	Pot	EE	NA	Y	Salt	1.65414	0.0125464
7	Bae	2013	Rice	BrECS	Enzyme	A	Field	EE	NA	N		1.43486	0.19115
235	Kim	2014	Rice	AVP1	Enzyme	A	Field	EE	NA	Y	salt	1.39876	0.00705594
9	Bae	2013	Rice	BrECS	Enzyme	A	Field	EE	NA	N		1.39517	0.195859
321	Ben Saad	2012	Rice	AISAP	O	A	Pot	EE	NA	Y	Salt	1.39341	0.0115742
8	Bae	2013	Rice	BrECS	Enzyme	A	Field	EE	NA	N		1.36137	0.18396
10	Bae	2013	Rice	BrECS	Enzyme	A	Field	EE	NA	N		1.34283	0.189067
236	Kim	2014	Rice	AVP1	Enzyme	A	Field	EE	NA	Y	salt	1.31948	0.00911807
5	Bae	2013	Rice	BrECS	Enzyme	A	Field	EE	NA	N		1.29569	0.118313
1	Bae	2013	Rice	BrECS	Enzyme	A	Field	EE	NA	N		1.27133	0.12704
89	Chen	2015	Rice	HVA1	O	A	Pot	OE	9.99662	Y	drought	1.27041	0.046135
94	Chen	2015	Rice	HVA1	O	A	Pot	OE	NA	Y	drought	1.26288	0.000580386
12	Bae	2013	Rice	BrECS	Enzyme	A	Field	EE	NA	N		1.25514	0.18808
91	Chen	2015	Rice	HVA1	O	A	Pot	OE	5.6231	Y	drought	1.24822	0.0387767
114	Choe	2013	Rice	GS	Enzyme	A	Field	OE	1.68056	N		1.23039	0.0216427
2	Bae	2013	Rice	BrECS	Enzyme	A	Field	EE	NA	N		1.2133	0.135114
95	Chen	2015	Rice	HVA1	O	A	Pot	OE	NA	Y	drought	1.19834	0.00100059
4	Bae	2013	Rice	BrECS	Enzyme	A	Field	EE	NA	N		1.17942	0.13429
6	Bae	2013	Rice	BrECS	Enzyme	A	Field	EE	NA	N		1.1584	0.14166
11	Bae	2013	Rice	BrECS	Enzyme	A	Field	EE	NA	N		1.15351	0.201068
3	Bae	2013	Rice	BrECS	Enzyme	A	Field	EE	NA	N		1.13033	0.129451
456	Wiatrak	2004	Maize	bt	BSRP	A	Field	EE	NA	Y	insect	1.06901	1.3587
96	Chen	2015	Rice	HVA1	O	A	Pot	OE	NA	Y	drought	1.02694	0.00298076
115	Choe	2013	Rice	GS	Enzyme	A	Field	OE	1.64583	N		0.969663	0.0271056
92	Chen	2015	Rice	HVA1	O	A	Pot	OE	NA	Y	drought	0.922181	0.000824067
393	Shrawat	2008	Rice	alaat	Enzyme	na	Pot	EE	NA	na		0.804398	0.00225643
457	Wiatrak	2004	Maize	bt	BSRP	A	Field	EE	NA	Y	insect	0.783939	0.202416
520	Yu	2017	Wheat	SeCspA	O	A	Pot	EE	NA	Y	Salt	0.77609	0.038957
93	Chen	2015	Rice	HVA1	O	A	Pot	OE	NA	Y	drought	0.754255	0.0023443
240	Kumar	2014	Rice	OsDhn1	O	A	Pot	OE	2.37233	Y	Salt	0.735186	0.0583253
239	Kumar	2014	Rice	OsDhn1	O	A	Pot	OE	2.42971	Y	Salt	0.7202	0.0621352
191	Hussain	2018	Rice	AtDREB1A	TF	A	Pot	EE	NA	Y	Salt	0.651036	0.667967
67	Chen	2007	Maize	nhx1	TSP	A	Pot	EE	NA	Y	Salt	0.640349	8.42917e-06
68	Chen	2007	Maize	nhx1	TSP	A	Pot	EE	NA	Y	Salt	0.640349	7.51059e-06
523	Yu	2017	Wheat	SeCspA	O	A	Pot	EE	NA	Y	Salt	0.627766	0.0475604
461	Xue	2004	Wheat	AtNHX1	TSP	A	Pot	EE	NA	Y	Salt	0.597837	0.018187
105	Chen	2016b	Wheat	TaNAC69	TF	A	Pot	OE	8.22365	N		0.563845	0.00189999
237	Kumar	2014	Rice	OsDhn1	O	A	Pot	OE	2.42971	Y	drought	0.562723	0.028264
186	Hu	2006	Rice	NAC	TF	A	Pot	OE	6.20123	Y	Salt	0.543253	0.000669968
395	Shrawat	2008	Rice	alaat	Enzyme	na	Pot	EE	NA	na		0.535113	0.00126069
519	Yu	2017	Wheat	SeCspA	O	A	Pot	EE	NA	Y	Salt	0.514802	0.0716402
103	Chen	2016b	Wheat	TaNAC69	TF	A	Pot	OE	6.92751	N		0.510735	0.00137807
458	Wiatrak	2004	Maize	bt	BSRP	A	Field	EE	NA	Y	insect	0.502873	0.864449
185	Hu	2006	Rice	NAC	TF	A	Pot	OE	6.89759	Y	Salt	0.496322	0.000517739
183	Hu	2006	Rice	NAC	TF	A	Pot	OE	8.53745	Y	Salt	0.487538	0.000451073
238	Kumar	2014	Rice	OsDhn1	O	A	Pot	OE	2.37233	Y	drought	0.48609	0.0298899
182	Hu	2006	Rice	NAC	TF	A	Pot	OE	6.61171	Y	Salt	0.474062	0.000614406
335	Saeng	2012	Rice	OsCam1-1	O	A	Pot	OE	17.2973	N		0.466527	0.0103391
524	Yu	2017	Wheat	SeCspA	O	A	Pot	EE	NA	Y	Salt	0.461349	0.0334372
403	Song	2014	Rice	ApKUP3	TSP	A	Pot	EE	NA	Y	drought	0.449423	0.0285547
336	Saeng	2012	Rice	OsCam1-1	O	A	Pot	OE	122.77	N		0.444884	0.00671332
394	Shrawat	2008	Rice	alaat	Enzyme	na	Pot	EE	NA	na		0.444798	0.00499376
462	Xue	2004	Wheat	AtNHX1	TSP	A	Pot	EE	NA	Y	Salt	0.435318	0.0117197
252	Kumar	2017	Rice	Ossta2	TF	A	Pot	OE	8.55102	Y	Salt	0.421955	0.00788112
367	Selvaraj	2017	Rice	HvAlaAT	Enzyme	L	Field	EE	NA	Y	nitrogen	0.420198	0.00689874
388	Shrawat	2008	Rice	alaat	Enzyme	na	Pot	EE	NA	na		0.419906	0.0107625
253	Kumar	2017	Rice	Ossta2	TF	A	Pot	OE	8.55102	Y	Salt	0.413103	0.00998358
389	Shrawat	2008	Rice	alaat	Enzyme	na	Pot	EE	NA	na		0.411226	0.00853124
184	Hu	2006	Rice	NAC	TF	A	Pot	OE	5.80351	Y	Salt	0.40942	0.000908941
467	Xue	2004	Wheat	AtNHX1	TSP	A	Field	EE	NA	Y	Salt	0.405465	0.00352031
251	Kumar	2017	Rice	Ossta2	TF	A	Pot	OE	8.55102	Y	Salt	0.4034	0.00730732
392	Shrawat	2008	Rice	alaat	Enzyme	na	Pot	EE	NA	na		0.400077	0.0034019
530	Zhang	2015b	Rice	TOND1	O	L	Pot	OE	45.9794	Y	nitrogen	0.398954	0.000295559
104	Chen	2016b	Wheat	TaNAC69	TF	A	Pot	OE	6.69013	N		0.398617	0.00196657
56	Casaretto	2016	Maize	OsMYB55	TF	A	Pot	EE	NA	Y	heat	0.397302	0.023952
355	Selvaraj	2017	Rice	HvAlaAT	Enzyme	L	Field	EE	NA	Y	nitrogen	0.389056	0.0111778
398	Shrawat	2008	Rice	alaat	Enzyme	na	Pot	EE	NA	na		0.385706	0.0119899
455	Wiatrak	2004	Maize	bt	BSRP	A	Field	EE	NA	Y	insect	0.382551	0.0398973
111	Cho	2014	Rice	PsGPD	Enzyme	A	Pot	EE	NA	Y	Salt	0.382368	0.0129327
230	Katayama	2009	Rice	OsNRT2.1	TSP	na	Pot	OE	NA	na		0.38093	0.00644685
390	Shrawat	2008	Rice	alaat	Enzyme	na	Pot	EE	NA	na		0.372151	0.00495778
210	Jiang	2016	Rice	bt	BSRP	A	Field	EE	NA	N		0.365881	0.000681087
346	Saeng	2012	Rice	OsCam1-1	O	A	Pot	OE	19.0552	Y	Salt	0.365767	0.0045903
396	Shrawat	2008	Rice	alaat	Enzyme	na	Pot	EE	NA	na		0.364794	0.002747
387	Shrawat	2008	Rice	alaat	Enzyme	na	Pot	EE	NA	na		0.363716	0.0103981
369	Selvaraj	2017	Rice	HvAlaAT	Enzyme	L	Field	EE	NA	Y	nitrogen	0.361597	0.00594549
308	Pena	2017b	Wheat	alaat	Enzyme	A	Pot	EE	NA	N		0.356675	0.163729
334	Saeng	2012	Rice	OsCam1-1	O	A	Pot	OE	19.0552	N		0.355823	0.000720843
59	Casaretto	2016	Maize	OsMYB55	TF	A	Pot	EE	NA	Y	drought	0.350202	0.00881283
61	Casaretto	2016	Maize	OsMYB55	TF	A	Pot	EE	NA	Y	drought	0.350202	0.0227591
256	Kurai	2011	Rice	ZmDOF1	TF	L	Pot	EE	NA	Y	nitrogen	0.350109	0.0165851
476	Yanni	2011	Maize	bt	BSRP	A	Field	EE	NA	Y	insect	0.343333	0.0333691
174	Hu	2006	Rice	NAC	TF	A	Pot	OE	5.80351	Y	Salt	0.342352	0.000914498
465	Xue	2004	Wheat	AtNHX1	TSP	A	Field	EE	NA	Y	Salt	0.337719	0.00262661
208	Jiang	2016	Rice	bt	BSRP	A	Field	EE	NA	N		0.336138	0.000881958
108	Chen	2016b	Wheat	TaNAC69	TF	A	Pot	OE	8.22365	Y	drought	0.335357	0.00702152
513	Yi	2005	Rice	OsPTF1	TF	A	Pot	OE	6.03364	Y	Phosphorus	0.332134	0.00200073
306	Pena	2017b	Wheat	alaat	Enzyme	A	Pot	EE	NA	N		0.331357	0.168501
342	Saeng	2012	Rice	OsCam1-1	O	A	Pot	OE	122.77	Y	Salt	0.316977	0.00836041
209	Jiang	2016	Rice	bt	BSRP	A	Field	EE	NA	N		0.316859	0.000575157
345	Saeng	2012	Rice	OsCam1-1	O	A	Pot	OE	122.77	Y	Salt	0.315734	0.00347799
234	Katayama	2009	Rice	OsNRT2.1	TSP	na	Pot	OE	NA	na		0.312	0.00998385
229	Katayama	2009	Rice	OsNRT2.1	TSP	na	Pot	OE	NA	na		0.304572	0.00618882
344	Saeng	2012	Rice	OsCam1-1	O	A	Pot	OE	17.2973	Y	Salt	0.300696	0.00626002
517	Yi	2005	Rice	OsPTF1	TF	A	Pot	OE	6.03364	Y	Phosphorus	0.295262	0.00135411
215	Jiang	2016	Rice	bt	BSRP	A	Field	EE	NA	N		0.294307	0.000416654
468	Xue	2004	Wheat	AtNHX1	TSP	A	Field	EE	NA	Y	Salt	0.294239	0.00301266
399	Song	2014	Rice	ApKUP3	TSP	A	Pot	EE	NA	Y	Potasium deficency	0.290283	0.00760835
514	Yi	2005	Rice	OsPTF1	TF	A	Pot	OE	19.516	Y	Phosphorus	0.287682	0.00209959
466	Xue	2004	Wheat	AtNHX1	TSP	A	Field	EE	NA	Y	Salt	0.28659	0.00315486
86	Chen	2015	Rice	HVA1	O	A	Pot	OE	5.6231	Y	drought	0.281053	0.000223293
304	Pena	2017b	Wheat	alaat	Enzyme	A	Pot	EE	NA	N		0.278713	0.142221
472	Yanni	2011	Maize	bt	BSRP	A	Field	EE	NA	Y	insect	0.27838	0.0370159
333	Saeng	2012	Rice	OsCam1-1	O	A	Pot	OE	122.77	N		0.276432	0.00216362
347	Saeng	2012	Rice	OsCam1-1	O	A	Pot	OE	17.2973	Y	Salt	0.274795	0.003
122	He	2015	Wheat	TaNAC2-5	TF	L	Field	OE	1.79545	Y	nitrogen	0.273829	0.004054
109	Cho	2014	Rice	PsGPD	Enzyme	A	Pot	EE	NA	Y	Salt	0.271157	0.0477568
213	Jiang	2016	Rice	bt	BSRP	A	Field	EE	NA	N		0.266784	0.000424291
176	Hu	2006	Rice	NAC	TF	A	Pot	OE	6.20123	Y	Salt	0.263745	0.00158624
233	Katayama	2009	Rice	OsNRT2.1	TSP	na	Pot	OE	NA	na		0.263506	0.0135042
518	Yi	2005	Rice	OsPTF1	TF	A	Pot	OE	6.03364	Y	Phosphorus	0.263495	0.00273193
374	Selvaraj	2017	Rice	HvAlaAT	Enzyme	L	Field	EE	NA	Y	nitrogen	0.262678	4.39293e-05
313	Pena	2017b	Wheat	alaat	Enzyme	L	Pot	EE	NA	Y	nitrogen	0.262364	0.100498
113	Cho	2014	Rice	PsGPD	Enzyme	A	Pot	EE	NA	Y	Salt	0.261876	0.00854059
372	Selvaraj	2017	Rice	HvAlaAT	Enzyme	L	Field	EE	NA	Y	nitrogen	0.259532	0.000500737
348	Saeng	2012	Rice	OsCam1-1	O	A	Pot	OE	122.77	Y	Salt	0.254176	0.00150403
477	Yanni	2011	Maize	bt	BSRP	A	Field	EE	NA	Y	insect	0.25228	0.029017
391	Shrawat	2008	Rice	alaat	Enzyme	na	Pot	EE	NA	na		0.251843	0.00362131
307	Pena	2017b	Wheat	alaat	Enzyme	A	Pot	EE	NA	N		0.251314	0.174734
486	Yanni	2011	Maize	bt	BSRP	A	Field	EE	NA	Y	insect	0.249461	0.0419332
107	Chen	2016b	Wheat	TaNAC69	TF	A	Pot	OE	6.69013	Y	drought	0.247995	0.00560281
169	Hu	2006	Rice	NAC	TF	A	Pot	OE	5.80351	Y	Salt	0.246501	0.00591483
286	Pena	2017a	Wheat	ZmDOF1	TF	L	Pot	EE	NA	Y	nitrogen	0.245122	0.0211285
85	Chen	2015	Rice	HVA1	O	A	Pot	OE	38.7369	Y	drought	0.243665	0.000128076
402	Song	2014	Rice	ApKUP3	TSP	A	Pot	EE	NA	N		0.239887	0.0111298
214	Jiang	2016	Rice	bt	BSRP	A	Field	EE	NA	N		0.239426	0.000425568
330	Saeng	2012	Rice	OsCam1-1	O	A	Pot	OE	122.77	N		0.239065	0.0187519
120	He	2015	Wheat	TaNAC2-5	TF	L	Field	OE	7.04545	Y	nitrogen	0.236757	0.00422424
121	He	2015	Wheat	TaNAC2-5	TF	L	Field	OE	4.54545	Y	nitrogen	0.235949	0.0042435
532	Zhang	2017	Rice	PEPC	Enzyme	A	Pot	EE	NA	Y	drought	0.235225	0.00314815
281	Pena	2017a	Wheat	ZmDOF1	TF	A	Pot	EE	NA	N		0.23484	0.0266787
370	Selvaraj	2017	Rice	HvAlaAT	Enzyme	L	Field	EE	NA	Y	nitrogen	0.232963	0.00148612
385	Selvaraj	2017	Rice	HvAlaAT	Enzyme	L	Field	EE	NA	Y	nitrogen	0.231621	0.0105001
368	Selvaraj	2017	Rice	HvAlaAT	Enzyme	L	Field	EE	NA	Y	nitrogen	0.230099	0.000261523
397	Shrawat	2008	Rice	alaat	Enzyme	na	Pot	EE	NA	na		0.227482	0.00278752
449	Wang	2013	Wheat	TaPHR1	O	A	Pot	OE	1.69697	N		0.224747	0.00744451
489	huang	2016	Rice	bt	BSRP	A	Field	EE	NA	Y	insect	0.223645	0.0143326
501	Huang	2016	Rice	bar	BSRP	A	Field	EE	NA	Y	insect	0.223645	0.0143326
309	Pena	2017b	Wheat	alaat	Enzyme	A	Pot	EE	NA	N		0.223144	0.133078
228	Katayama	2009	Rice	OsNRT2.1	TSP	na	Pot	OE	NA	na		0.221942	0.00592102
161	Hoque	2006	Rice	OsAMT1-1	TSP	A	Pot	OE	25	N		0.221374	0.129145
381	Selvaraj	2017	Rice	HvAlaAT	Enzyme	L	Field	EE	NA	Y	nitrogen	0.221323	0.00226075
450	Wang	2013	Wheat	TaPHR1	O	A	Pot	OE	1.37374	N		0.216164	0.010184
485	Yanni	2011	Maize	bt	BSRP	A	Field	EE	NA	Y	insect	0.215111	0.0483087
400	Song	2014	Rice	ApKUP3	TSP	A	Pot	EE	NA	N		0.210071	0.00908413
332	Saeng	2012	Rice	OsCam1-1	O	A	Pot	OE	17.2973	N		0.20995	0.00408254
116	Fang	2017	Rice	OsNPF7.3	TSP	A	Pot	OE	13.3387	N		0.209539	0.00412326
401	Song	2014	Rice	ApKUP3	TSP	A	Pot	EE	NA	N		0.205444	0.0102337
343	Saeng	2012	Rice	OsCam1-1	O	A	Pot	OE	19.0552	Y	Salt	0.205385	0.00432303
60	Casaretto	2016	Maize	OsMYB55	TF	A	Pot	EE	NA	Y	drought	0.203599	0.00693415
376	Selvaraj	2017	Rice	HvAlaAT	Enzyme	A	Field	EE	NA	N		0.201969	3.07681e-05
287	Pena	2017a	Wheat	ZmDOF1	TF	L	Pot	EE	NA	Y	nitrogen	0.200671	0.0123797
493	huang	2016	Rice	bt	BSRP	A	Field	EE	NA	Y	insect	0.199441	0.0288235
505	Huang	2016	Rice	bar	BSRP	A	Field	EE	NA	Y	insect	0.199441	0.0288235
175	Hu	2006	Rice	NAC	TF	A	Pot	OE	6.89759	Y	Salt	0.199035	0.00124478
211	Jiang	2016	Rice	bt	BSRP	A	Field	EE	NA	N		0.194935	0.000649246
470	Yanni	2011	Maize	bt	BSRP	A	Field	EE	NA	Y	insect	0.1949	0.0582261
112	Cho	2014	Rice	PsGPD	Enzyme	A	Pot	EE	NA	Y	Salt	0.194266	0.00105192
80	Chen	2018	Rice	RAA	O	A	Pot	OE	1.33381	Y	drought	0.191141	0.00945766
173	Hu	2006	Rice	NAC	TF	A	Pot	OE	8.53745	Y	Salt	0.190972	0.00126451
170	Hu	2006	Rice	NAC	TF	A	Pot	OE	6.89759	Y	Salt	0.189628	0.00170659
117	Fang	2017	Rice	OsNPF7.3	TSP	A	Pot	OE	5.86901	N		0.187448	0.00322957
280	Pena	2017a	Wheat	ZmDOF1	TF	A	Pot	EE	NA	N		0.187212	0.0220809
357	Selvaraj	2017	Rice	HvAlaAT	Enzyme	L	Field	EE	NA	Y	nitrogen	0.184749	0.000139029
312	Pena	2017b	Wheat	alaat	Enzyme	L	Pot	EE	NA	Y	nitrogen	0.182322	0.0877083
315	Pena	2017b	Wheat	alaat	Enzyme	L	Pot	EE	NA	Y	nitrogen	0.182322	0.0877083
444	Wang	2012	Rice	bt	BSRP	A	Field	EE	NA	N		0.18201	0.005322
172	Hu	2006	Rice	NAC	TF	A	Pot	OE	6.61171	Y	Salt	0.179126	0.000458667
118	Fang	2017	Rice	OsNPF7.3	TSP	A	Pot	OE	17.607	N		0.175348	0.00401678
294	Pena	2017b	Wheat	alaat	Enzyme	A	Field	EE	NA	N		0.172053	0.0128386
264	Lu	2013	Maize	LOS5	Enzyme	A	Pot	EE	NA	Y	drought	0.170958	0.000541271
371	Selvaraj	2017	Rice	HvAlaAT	Enzyme	L	Field	EE	NA	Y	nitrogen	0.170931	3.56911e-05
126	He	2015	Wheat	TaNAC2-5	TF	A	Field	OE	7.04545	N		0.168746	0.00221143
101	Chen	2018b	Rice	OsHAK1	TSP	A	Pot	OE	NA	Y	drought	0.165469	0.00733054
84	Chen	2015	Rice	HVA1	O	A	Pot	OE	9.99662	Y	drought	0.159248	0.000166999
79	Chen	2018	Rice	RAA	O	A	Pot	OE	1.5022	Y	drought	0.157435	0.00855715
480	Yanni	2011	Maize	bt	BSRP	A	Field	EE	NA	Y	insect	0.15258	0.0253792
187	Hussain	2018	Rice	AtDREB1A	TF	A	Pot	EE	NA	Y	Salt	0.152561	0.0430395
30	Bi	2009	Rice	OsEOD93-1	O	L	Pot	OE	2173	Y	nitrogen	0.147636	0.00719703
171	Hu	2006	Rice	NAC	TF	A	Pot	OE	6.20123	Y	Salt	0.14674	0.00148537
451	Wang	2013	Wheat	TaPHR1	O	A	Pot	OE	1.69697	N		0.144079	0.00962281
265	Lu	2013	Maize	LOS5	Enzyme	A	Pot	EE	NA	Y	drought	0.14197	0.0010003
529	Zhang	2015b	Rice	TOND1	O	L	Pot	OE	45.2062	Y	nitrogen	0.141951	0.000139705
378	Selvaraj	2017	Rice	HvAlaAT	Enzyme	A	Field	EE	NA	N		0.141587	2.90726e-05
331	Saeng	2012	Rice	OsCam1-1	O	A	Pot	OE	19.0552	N		0.13873	0.00255064
54	Casaretto	2016	Maize	OsMYB55	TF	A	Pot	EE	NA	N		0.138586	0.00936546
127	He	2015	Wheat	TaNAC2-5	TF	A	Field	OE	4.54545	N		0.137321	0.00522757
123	He	2015	Wheat	TaNAC2-5	TF	L	Field	OE	7.04545	Y	nitrogen	0.13537	0.00105455
216	Jiang	2016	Rice	bt	BSRP	A	Field	EE	NA	N		0.134905	0.000388689
73	Chen	2017	Rice	OsHAK1	TSP	A	Pot	OE	625.647	Y	drought	0.133429	0.0026755
227	Katayama	2009	Rice	OsNRT2.1	TSP	na	Pot	OE	NA	na		0.131817	0.00608705
473	Yanni	2011	Maize	bt	BSRP	A	Field	EE	NA	Y	insect	0.130362	0.0280309
527	Zhang	2015b	Rice	TOND1	O	L	Pot	OE	45.2062	Y	nitrogen	0.128987	0.000699664
528	Zhang	2015b	Rice	TOND1	O	L	Pot	OE	45.9794	Y	nitrogen	0.127335	0.000617496
405	Traore	2000	Maize	bt	BSRP	A	Field	EE	NA	Y	insect	0.125688	0.0034267
494	huang	2016	Rice	bt	BSRP	A	Field	EE	NA	Y	insect	0.125163	0.0332494
506	Huang	2016	Rice	bar	BSRP	A	Field	EE	NA	Y	insect	0.125163	0.0332494
421	Wang	2012	Rice	bt	BSRP	A	Field	EE	NA	N		0.124694	0.021943
255	Kurai	2011	Rice	ZmDOF1	TF	L	Pot	EE	NA	Y	nitrogen	0.122645	0.0095804
452	Wang	2013	Wheat	TaPHR1	O	A	Pot	OE	1.37374	N		0.122373	0.0101217
275	Pei	2012	Maize	TsVP	Enzyme	A	Pot	EE	NA	N		0.122084	0.000972655
168	Hu	2006	Rice	NAC	TF	A	Pot	OE	8.53745	Y	Salt	0.121277	0.0021425
273	Pei	2012	Maize	TsVP	Enzyme	A	Pot	EE	NA	N		0.116624	0.00104874
32	Bi	2009	Rice	OsEOD93-1	O	A	Pot	OE	2173	N		0.116534	0.00730356
484	Yanni	2011	Maize	bt	BSRP	A	Field	EE	NA	Y	insect	0.11641	0.0133847
78	Chen	2018	Rice	RAA	O	A	Pot	OE	1.57272	Y	drought	0.116036	0.00972275
341	Saeng	2012	Rice	OsCam1-1	O	A	Pot	OE	17.2973	Y	Salt	0.115339	0.00759533
511	Yi	2005	Rice	OsPTF1	TF	A	Pot	OE	6.03364	N		0.114603	0.00411947
102	Chen	2018b	Rice	OsHAK1	TSP	A	Pot	OE	NA	Y	drought	0.113173	0.00911096
254	Kurai	2011	Rice	ZmDOF1	TF	L	Pot	EE	NA	Y	nitrogen	0.113128	0.0096666
440	Wang	2012	Rice	bt	BSRP	A	Field	EE	NA	N		0.112316	0.0135998
274	Pei	2012	Maize	TsVP	Enzyme	A	Pot	EE	NA	N		0.110596	0.000976722
128	He	2015	Wheat	TaNAC2-5	TF	A	Field	OE	1.79545	N		0.110343	0.00700531
483	Yanni	2011	Maize	bt	BSRP	A	Field	EE	NA	Y	insect	0.108803	0.0115576
441	Wang	2012	Rice	bt	BSRP	A	Field	EE	NA	N		0.107889	0.010492
31	Bi	2009	Rice	OsEOD93-1	O	L	Pot	OE	2173	Y	nitrogen	0.107631	0.00601789
125	He	2015	Wheat	TaNAC2-5	TF	L	Field	OE	1.79545	Y	nitrogen	0.107314	0.00516519
232	Katayama	2009	Rice	OsNRT2.1	TSP	na	Pot	OE	NA	na		0.106249	0.00913474
443	Wang	2012	Rice	bt	BSRP	A	Field	EE	NA	N		0.103945	0.00836261
266	Nuccio	2015	Maize	TPP	Enzyme	A	Field	EE	NA	N		0.0990841	0.00023483
386	Selvaraj	2017	Rice	HvAlaAT	Enzyme	L	Field	EE	NA	Y	nitrogen	0.0969096	0.00481957
33	Bi	2009	Rice	OsEOD93-1	O	A	Pot	OE	2173	N		0.0963311	0.00796787
358	Selvaraj	2017	Rice	HvAlaAT	Enzyme	L	Field	EE	NA	Y	nitrogen	0.0960593	0.000724921
314	Pena	2017b	Wheat	alaat	Enzyme	L	Pot	EE	NA	Y	nitrogen	0.0953102	0.0849105
203	Islam	2010	Rice	PgNHX1	TSP	A	Pot	EE	NA	Y	Salt	0.0953102	0.00420401
291	Pena	2017a	Wheat	ZmDOF1	TF	na	Field	EE	NA	na		0.0951408	0.00224232
57	Casaretto	2016	Maize	OsMYB55	TF	A	Pot	EE	NA	Y	heat	0.0930904	0.0266229
66	Chen	2007	Maize	nhx1	TSP	A	Pot	EE	NA	N		0.0920189	4.49757e-06
72	Chen	2017	Rice	OsHAK1	TSP	A	Pot	OE	233.848	Y	drought	0.0891633	0.00207826
100	Chen	2018b	Rice	OsHAK1	TSP	A	Pot	OE	NA	Y	drought	0.0862589	0.00843254
375	Selvaraj	2017	Rice	HvAlaAT	Enzyme	A	Field	EE	NA	N		0.0861006	0.000434199
413	Wang	2012	Rice	bt	BSRP	A	Field	EE	NA	N		0.0852047	0.0064271
259	Kurai	2011	Rice	ZmDOF1	TF	A	Pot	EE	NA	N		0.0851831	0.00384964
474	Yanni	2011	Maize	bt	BSRP	A	Field	EE	NA	Y	insect	0.0845574	0.0870379
479	Yanni	2011	Maize	bt	BSRP	A	Field	EE	NA	Y	insect	0.0838815	0.0174115
373	Selvaraj	2017	Rice	HvAlaAT	Enzyme	L	Field	EE	NA	Y	nitrogen	0.0829805	0.00240105
482	Yanni	2011	Maize	bt	BSRP	A	Field	EE	NA	Y	insect	0.0808521	0.0322868
257	Kurai	2011	Rice	ZmDOF1	TF	A	Pot	EE	NA	N		0.0800829	0.00113301
55	Casaretto	2016	Maize	OsMYB55	TF	A	Pot	EE	NA	N		0.0779615	0.00828901
453	Wang	2013	Wheat	TaPHR1	O	A	Pot	OE	1.69697	N		0.0777407	0.00737718
406	Voorend	2016	Maize	GA20-OXIDASE1	Enzyme	A	Field	EE	NA	N		0.0774438	0.000801927
29	Barro	2002	Wheat	bar	BSRP	A	Field	EE	NA	Y	weed	0.0767488	0.180552
290	Pena	2017a	Wheat	ZmDOF1	TF	na	Field	EE	NA	na		0.0749689	0.0146624
410	Wang	2012	Rice	bt	BSRP	A	Field	EE	NA	N		0.0738559	0.016964
491	huang	2016	Rice	bt	BSRP	A	Field	EE	NA	Y	insect	0.0737953	0.0153377
503	huang	2016	Rice	bar	BSRP	A	Field	EE	NA	Y	insect	0.0737953	0.0153377
124	He	2015	Wheat	TaNAC2-5	TF	L	Field	OE	4.54545	Y	nitrogen	0.0730984	0.00297177
58	Casaretto	2016	Maize	OsMYB55	TF	A	Pot	EE	NA	Y	heat	0.0706176	0.0271904
305	Pena	2017b	Wheat	alaat	Enzyme	A	Pot	EE	NA	N		0.0689929	0.144446
76	Chen	2018	Rice	RAA	O	A	Pot	OE	1.05301	N		0.068357	0.00950759
231	Katayama	2009	Rice	OsNRT2.1	TSP	na	Pot	OE	NA	na		0.0681502	0.00757771
267	Nuccio	2015	Maize	TPP	Enzyme	A	Field	EE	NA	y	drought	0.0657011	0.000786023
531	Zhang	2017	Rice	PEPC	Enzyme	A	Pot	EE	NA	Y	drought	0.0645385	0.00178991
268	Nuccio	2015	Maize	TPP	Enzyme	A	Field	EE	NA	N		0.0641671	0.00153092
74	Chen	2017	Rice	OsHAK1	TSP	A	Pot	OE	341.802	Y	drought	0.0632745	0.00517129
424	Wang	2012	Rice	bt	BSRP	A	Field	EE	NA	N		0.0626113	0.00451598
24	Bahieldin	2005	Wheat	HVA1	O	A	Field	EE	NA	na		0.0622965	0.0955095
447	Wang	2013	Wheat	TaPHR1	O	A	Pot	OE	1.69697	N		0.0605118	0.000545213
181	Hu	2006	Rice	NAC	TF	A	Pot	OE	6.20123	N		0.0595478	0.00031649
207	Jiang	2016	Rice	bt	BSRP	A	Field	EE	NA	N		0.0591683	0.000603105
442	Wang	2012	Rice	bt	BSRP	A	Field	EE	NA	N		0.0589954	0.00719292
81	Chen	2015	Rice	HVA1	O	A	Pot	OE	9.99662	N		0.055613	0.000997313
20	Bahieldin	2005	Wheat	HVA1	O	A	Field	EE	NA	Y	drought	0.0540672	0.692936
77	Chen	2018	Rice	RAA	O	A	Pot	OE	1.02125	N		0.0516434	0.00698078
496	huang	2016	Rice	bt	BSRP	A	Field	EE	NA	Y	insect	0.0512933	0.095286
508	huang	2016	Rice	bar	BSRP	A	Field	EE	NA	Y	insect	0.0512933	0.095286
51	Cai	2009	Rice	GS	Enzyme	A	Pot	OE	2.85	Y	Salt	0.0494042	0.00609397
310	Pena	2017b	Wheat	alaat	Enzyme	L	Pot	EE	NA	Y	nitrogen	0.0487902	0.0778704
311	Pena	2017b	Wheat	alaat	Enzyme	L	Pot	EE	NA	Y	nitrogen	0.0487902	0.102058
70	Chen	2017	Rice	OsHAK1	TSP	A	Pot	OE	625.647	N		0.0479681	0.00618865
19	Bahieldin	2005	Wheat	HVA1	O	A	Field	EE	NA	Y	drought	0.047856	0.739864
422	Wang	2012	Rice	bt	BSRP	A	Field	EE	NA	N		0.0466055	0.0555374
329	Saeng	2012	Rice	OsCam1-1	O	A	Pot	OE	17.2973	N		0.0466024	0.0113469
377	Selvaraj	2017	Rice	HvAlaAT	Enzyme	A	Field	EE	NA	N		0.04652	0.000147166
432	Wang	2012	Rice	bt	BSRP	A	Field	EE	NA	N		0.0448194	0.0160975
21	Bahieldin	2005	Wheat	HVA1	O	A	Field	EE	NA	na		0.044423	0.0861464
445	Wang	2013	Wheat	TaPHR1	O	A	Pot	OE	1.69697	Y	Phosphorus	0.0439959	0.00167809
512	Yi	2005	Rice	OsPTF1	TF	A	Pot	OE	19.516	N		0.0419642	0.00125555
272	Pei	2012	Maize	TsVP	Enzyme	A	Pot	EE	NA	N		0.0419051	0.000495123
27	Barro	2002	Wheat	bar	BSRP	A	Field	EE	NA	Y	weed	0.0414789	0.114117
178	Hu	2006	Rice	NAC	TF	A	Pot	OE	8.53745	N		0.0413318	0.000275199
110	Cho	2014	Rice	PsGPD	Enzyme	A	Pot	EE	NA	Y	Salt	0.0398314	0.00107864
292	Pena	2017b	Wheat	alaat	Enzyme	A	Field	EE	NA	N		0.0397166	0.020779
408	Wang	2012	Rice	bt	BSRP	A	Field	EE	NA	N		0.03904	0.00506479
65	Chen	2007	Maize	nhx1	TSP	A	Pot	EE	NA	N		0.0384094	5.26613e-06
75	Chen	2018	Rice	RAA	O	A	Pot	OE	1.04051	N		0.0382344	0.00677481
269	Nuccio	2015	Maize	TPP	Enzyme	A	Field	EE	NA	Y	drought	0.0379861	0.000885585
167	Hu	2006	Rice	NAC	TF	A	Pot	OE	6.61171	Y	Salt	0.0362507	0.00481456
98	Chen	2018b	Rice	OsHAK1	TSP	A	Pot	OE	NA	N		0.0360488	0.00377647
18	Bahieldin	2005	Wheat	HVA1	O	A	Field	EE	NA	N		0.0357073	0.201058
515	Yi	2005	Rice	OsPTF1	TF	A	Pot	OE	6.03364	N		0.0357008	0.00234106
419	Wang	2012	Rice	bt	BSRP	A	Field	EE	NA	N		0.0351304	0.00542171
270	Pei	2012	Maize	TsVP	Enzyme	A	Pot	EE	NA	N		0.0350769	0.000496992
180	Hu	2006	Rice	NAC	TF	A	Pot	OE	6.89759	N		0.0340687	0.000325472
163	Hu	2006	Rice	NAC	TF	A	Pot	OE	8.53745	Y	Salt	0.0334114	0.00417414
414	Wang	2012	Rice	bt	BSRP	A	Field	EE	NA	N		0.0329645	0.00659585
404	Traore	2000	Maize	bt	BSRP	A	Field	EE	NA	Y	insect	0.0325232	0.00630758
83	Chen	2015	Rice	HVA1	O	A	Pot	OE	5.6231	N		0.0323561	0.000673047
412	Wang	2012	Rice	bt	BSRP	A	Field	EE	NA	N		0.0320349	0.00403537
446	Wang	2013	Wheat	TaPHR1	O	A	Pot	OE	1.37374	Y	Phosphorus	0.030438	0.00232364
17	Bahieldin	2005	Wheat	HVA1	O	A	Field	EE	NA	N		0.0303421	0.157307
487	huang	2016	Rice	bt	BSRP	A	Field	EE	NA	Y	insect	0.0297846	0.0109236
499	huang	2016	Rice	bar	BSRP	A	Field	EE	NA	Y	insect	0.0297846	0.0109236
365	Selvaraj	2017	Rice	HvAlaAT	Enzyme	A	Field	EE	NA	N		0.0269881	0.000969394
317	Ben Saad	2012	Rice	AISAP	O	A	Pot	EE	NA	N		0.0264986	0.00991209
448	Wang	2013	Wheat	TaPHR1	O	A	Pot	OE	1.37374	N		0.0259417	0.000481586
327	Saeng	2012	Rice	OsCam1-1	O	A	Pot	OE	122.77	N		0.0256557	0.00509138
23	Bahieldin	2005	Wheat	HVA1	O	A	Field	EE	NA	na		0.0251497	0.0753576
516	Yi	2005	Rice	OsPTF1	TF	A	Pot	OE	6.03364	N		0.0245903	0.00610878
271	Pei	2012	Maize	TsVP	Enzyme	A	Pot	EE	NA	N		0.0243891	0.000580181
179	Hu	2006	Rice	NAC	TF	A	Pot	OE	5.80351	N		0.0230319	0.000387717
160	Hoque	2006	Rice	OsAMT1-1	TSP	A	Pot	OE	13.9	N		0.0226915	0.0200894
423	Wang	2012	Rice	bt	BSRP	A	Field	EE	NA	N		0.022146	0.00310852
260	Lu	2013	Maize	LOS5	Enzyme	A	Pot	EE	NA	N		0.0219789	0.00406766
302	Pena	2017b	Wheat	alaat	Enzyme	L	Field	EE	NA	Y	nitrogen	0.0200968	0.0113929
521	Yu	2017	Wheat	SeCspA	O	A	Pot	EE	NA	N		0.0190024	0.0283822
262	Lu	2013	Maize	LOS5	Enzyme	A	Pot	EE	NA	N		0.0188685	0.00215638
339	Saeng	2012	Rice	OsCam1-1	O	A	Pot	OE	122.77	Y	Salt	0.0186096	0.00451208
420	Wang	2012	Rice	bt	BSRP	A	Field	EE	NA	N		0.0177386	0.010049
177	Hu	2006	Rice	NAC	TF	A	Pot	OE	6.61171	N		0.0155489	0.000548381
488	huang	2016	Rice	bt	BSRP	A	Field	EE	NA	Y	insect	0.0153008	0.0444836
500	huang	2016	Rice	bar	BSRP	A	Field	EE	NA	Y	insect	0.0153008	0.0444836
353	Selvaraj	2017	Rice	HvAlaAT	Enzyme	L	Field	EE	NA	Y	nitrogen	0.0138608	0.000818388
53	Casaretto	2016	Maize	OsMYB55	TF	A	Pot	EE	NA	N		0.013423	0.0107828
261	Lu	2013	Maize	LOS5	Enzyme	A	Pot	EE	NA	N		0.0132452	0.0037461
471	Yanni	2011	Maize	bt	BSRP	A	Field	EE	NA	Y	insect	0.0109291	0.0289059
434	Wang	2012	Rice	bt	BSRP	A	Field	EE	NA	N		0.0102525	0.0256929
316	Ben Saad	2012	Rice	AISAP	O	A	Pot	EE	NA	N		0.0096206	0.00643096
464	Xue	2004	Wheat	AtNHX1	TSP	A	Field	EE	NA	N		0.00738011	0.00255932
533	Andersen	2007	Maize	bt	BSRP	A	Field	EE	NA	N		0.00687288	0.0244324
433	Wang	2012	Rice	bt	BSRP	A	Field	EE	NA	N		0.00634375	0.015964
162	Hu	2006	Rice	NAC	TF	A	Pot	OE	6.61171	Y	Salt	0.00489894	0.00587007
382	Selvaraj	2017	Rice	HvAlaAT	Enzyme	L	Field	EE	NA	Y	nitrogen	0.00393053	0.00270692
426	Wang	2012	Rice	bt	BSRP	A	Field	EE	NA	N		0.00297058	0.00207287
337	Saeng	2012	Rice	OsCam1-1	O	A	Pot	OE	19.0552	Y	Salt	0.00286124	0.00458239
522	Yu	2017	Wheat	SeCspA	O	A	Pot	EE	NA	N		0.00250422	0.0194887
454	Wang	2013	Wheat	TaPHR1	O	A	Pot	OE	1.37374	N		0.00169456	0.00679964
435	Wang	2012	Rice	bt	BSRP	A	Field	EE	NA	N		0.000669216	0.0226674
359	Selvaraj	2017	Rice	HvAlaAT	Enzyme	L	Field	EE	NA	Y	nitrogen	0.000633914	0.00170083
62	Casaretto	2016	Maize	OsMYB55	TF	A	Pot	EE	NA	Y	heat+drought	0	0.0507878
63	Casaretto	2016	Maize	OsMYB55	TF	A	Pot	EE	NA	Y	heat+drought	0	0.0507878
263	Lu	2013	Maize	LOS5	Enzyme	A	Pot	EE	NA	N		0	0.000671202
490	huang	2016	Rice	bt	BSRP	A	Field	EE	NA	Y	insect	0	0.0246751
502	huang	2016	Rice	bar	BSRP	A	Field	EE	NA	Y	insect	0	0.0246751
71	Chen	2017	Rice	OsHAK1	TSP	A	Pot	OE	341.802	N		-0.000805961	0.00688245
258	Kurai	2011	Rice	ZmDOF1	TF	A	Pot	EE	NA	N		-0.0025439	0.00199754
407	Wang	2012	Rice	bt	BSRP	A	Field	EE	NA	N		-0.00346793	0.00461161
97	Chen	2018b	Rice	OsHAK1	TSP	A	Pot	OE	NA	N		-0.00372054	0.00545167
248	Kumar	2006	Rice	OsAMT1.1	TSP	L	Pot	OE	25	Y	nitrogen	-0.00441879	0.0048919
425	Wang	2012	Rice	bt	BSRP	A	Field	EE	NA	N		-0.00517957	0.00309556
15	Bahieldin	2005	Wheat	HVA1	O	A	Field	EE	NA	Y	drought	-0.00558141	0.00364182
363	Selvaraj	2017	Rice	HvAlaAT	Enzyme	A	Field	EE	NA	N		-0.00872225	0.000992116
340	Saeng	2012	Rice	OsCam1-1	O	A	Pot	OE	19.0552	Y	Salt	-0.00911496	0.00410173
325	Saeng	2012	Rice	OsCam1-1	O	A	Pot	OE	19.0552	N		-0.0103969	0.00737066
137	Hoque	2006	Rice	OsAMT1-1	TSP	A	Pot	OE	1.12	N		-0.0124754	0.00266539
129	Hoque	2006	Rice	OsAMT1-1	TSP	A	Pot	OE	1.12	N		-0.0133371	0.0049423
199	Islam	2010	Rice	PgNHX1	TSP	A	Pot	EE	NA	N		-0.0143887	0.00303217
69	Chen	2017	Rice	OsHAK1	TSP	A	Pot	OE	233.848	N		-0.0149104	0.00490637
28	Barro	2002	Wheat	bar	BSRP	A	Field	EE	NA	Y	weed	-0.0152772	0.103617
226	Jiang	2013	Rice	bt	BSRP	na	Field	EE	NA	na		-0.0169496	0.0197388
525	Yu	2017	Wheat	SeCspA	O	A	Pot	EE	NA	N		-0.0182732	0.00773366
197	Hussain	2018	Rice	AtDREB1A	TF	A	Pot	EE	NA	N		-0.0193596	0.349814
526	Yu	2017	Wheat	SeCspA	O	A	Pot	EE	NA	N		-0.0203891	0.00774272
212	Jiang	2016	Rice	bt	BSRP	A	Field	EE	NA	N		-0.0236167	0.000487863
22	Bahieldin	2005	Wheat	HVA1	O	A	Field	EE	NA	na		-0.0237642	0.0769117
383	Selvaraj	2017	Rice	HvAlaAT	Enzyme	L	Field	EE	NA	Y	nitrogen	-0.0255575	0.0107954
297	Pena	2017b	Wheat	alaat	Enzyme	A	Field	EE	NA	N		-0.0258211	0.023676
218	Jiang	2017	Rice	bt	BSRP	L	Pot	EE	NA	Y	nitrogen	-0.0279653	0.00245283
82	Chen	2015	Rice	HVA1	O	A	Pot	OE	38.7369	N		-0.0282685	0.000630256
225	Jiang	2013	Rice	bt	BSRP	na	Field	EE	NA	na		-0.028779	0.0137865
338	Saeng	2012	Rice	OsCam1-1	O	A	Pot	OE	17.2973	Y	Salt	-0.0293996	0.00661473
224	Jiang	2017	Rice	bt	BSRP	A	Pot	EE	NA	N		-0.0336999	0.00284194
318	Ben Saad	2012	Rice	AISAP	O	A	Pot	EE	NA	N		-0.0338645	0.00708437
99	Chen	2018b	Rice	OsHAK1	TSP	A	Pot	OE	NA	N		-0.0347358	0.00569305
25	Bahieldin	2005	Wheat	HVA1	O	A	Field	EE	NA	na		-0.0358043	0.136752
300	Pena	2017b	Wheat	alaat	Enzyme	L	Field	EE	NA	Y	nitrogen	-0.0362266	0.0125932
460	Xue	2004	Wheat	AtNHX1	TSP	A	Pot	EE	NA	N		-0.0363676	0.0105465
26	Barro	2002	Wheat	bar	BSRP	A	Field	EE	NA	Y	weed	-0.0370306	0.0433085
106	Chen	2016b	Wheat	TaNAC69	TF	A	Pot	OE	6.92751	Y	drought	-0.037471	0.0073311
361	Selvaraj	2017	Rice	HvAlaAT	Enzyme	A	Field	EE	NA	N		-0.0376067	0.00103522
360	Selvaraj	2017	Rice	HvAlaAT	Enzyme	L	Field	EE	NA	Y	nitrogen	-0.0401089	0.000267974
411	Wang	2012	Rice	bt	BSRP	A	Field	EE	NA	N		-0.0411288	0.00732533
328	Saeng	2012	Rice	OsCam1-1	O	A	Pot	OE	19.0552	N		-0.042743	0.0144636
438	Wang	2012	Rice	bt	BSRP	A	Field	EE	NA	N		-0.0430146	0.0127174
326	Saeng	2012	Rice	OsCam1-1	O	A	Pot	OE	17.2973	N		-0.0445133	0.0105797
130	Hoque	2006	Rice	OsAMT1-1	TSP	A	Pot	OE	3.62	N		-0.0450545	0.00438538
492	huang	2016	Rice	bt	BSRP	A	Field	EE	NA	Y	insect	-0.0468171	0.00791832
504	huang	2016	Rice	bar	BSRP	A	Field	EE	NA	Y	insect	-0.0468171	0.00791832
379	Selvaraj	2017	Rice	HvAlaAT	Enzyme	L	Field	EE	NA	Y	nitrogen	-0.0471151	0.00200736
303	Pena	2017b	Wheat	alaat	Enzyme	L	Field	EE	NA	Y	nitrogen	-0.0472238	0.0319945
475	Yanni	2011	Maize	bt	BSRP	A	Field	EE	NA	Y	insect	-0.0487902	0.047141
220	Jiang	2017	Rice	bt	BSRP	A	Pot	EE	NA	N		-0.0507319	0.00222391
295	Pena	2017b	Wheat	alaat	Enzyme	A	Field	EE	NA	N		-0.0542758	0.0184697
439	Wang	2012	Rice	bt	BSRP	A	Field	EE	NA	N		-0.0551302	0.0274831
243	Kumar	2006	Rice	OsAMT1.1	TSP	L	Pot	OE	25	Y	nitrogen	-0.0556314	0.00755102
380	Selvaraj	2017	Rice	HvAlaAT	Enzyme	L	Field	EE	NA	Y	nitrogen	-0.055751	0.00246412
242	Kumar	2006	Rice	OsAMT1.1	TSP	L	Pot	OE	18	Y	nitrogen	-0.0569517	0.00553655
193	Hussain	2018	Rice	AtDREB1A	TF	A	Pot	EE	NA	N		-0.0594534	0.403386
463	Xue	2004	Wheat	AtNHX1	TSP	A	Field	EE	NA	N		-0.0610877	0.00146992
36	Brauer	2011	Rice	GS	Enzyme	L	Pot	OE	9.55208	Y	nitrogen	-0.0612646	0.0277899
364	Selvaraj	2017	Rice	HvAlaAT	Enzyme	A	Field	EE	NA	N		-0.0631789	0.00109709
384	Selvaraj	2017	Rice	HvAlaAT	Enzyme	L	Field	EE	NA	Y	nitrogen	-0.0656606	0.00807876
222	Jiang	2017	Rice	bt	BSRP	L	Pot	EE	NA	Y	nitrogen	-0.0659062	0.00326082
469	Yanni	2011	Maize	bt	BSRP	A	Field	EE	NA	Y	insect	-0.0725707	0.0590108
436	Wang	2012	Rice	bt	BSRP	A	Field	EE	NA	N		-0.0731396	0.0309357
202	Islam	2010	Rice	PgNHX1	TSP	A	Pot	EE	NA	N		-0.074108	0.000991728
431	Wang	2012	Rice	bt	BSRP	A	Field	EE	NA	N		-0.0747506	0.0401842
14	Bahieldin	2005	Wheat	HVA1	O	A	Field	EE	NA	N		-0.0774776	0.173813
288	Pena	2017a	Wheat	ZmDOF1	TF	na	Field	EE	NA	na		-0.0784355	0.0162003
165	Hu	2006	Rice	NAC	TF	A	Pot	OE	6.89759	Y	Salt	-0.0840485	0.00646804
152	Hoque	2006	Rice	OsAMT1-1	TSP	A	Pot	OE	4.88	N		-0.0909247	0.0178956
190	Hussain	2018	Rice	AtDREB1A	TF	A	Pot	EE	NA	Y	Salt	-0.0917172	0.546867
16	Bahieldin	2005	Wheat	HVA1	O	A	Field	EE	NA	Y	drought	-0.0919146	0.00758185
50	Cai	2009	Rice	GS	Enzyme	A	Pot	OE	3	Y	Salt	-0.0961381	0.00658852
241	Kumar	2006	Rice	OsAMT1.1	TSP	L	Pot	OE	13.87	Y	nitrogen	-0.0969366	0.00634684
119	Habash	2001	Wheat	GS	Enzyme	A	Pot	OE	1.8	N		-0.097941	0.00357304
362	Selvaraj	2017	Rice	HvAlaAT	Enzyme	A	Field	EE	NA	N		-0.101364	0.00105672
356	Selvaraj	2017	Rice	HvAlaAT	Enzyme	L	Field	EE	NA	Y	nitrogen	-0.10346	0.000375772
246	Kumar	2006	Rice	OsAMT1.1	TSP	L	Pot	OE	13.87	Y	nitrogen	-0.109779	0.00532274
418	Wang	2012	Rice	bt	BSRP	A	Field	EE	NA	N		-0.115221	0.00651848
166	Hu	2006	Rice	NAC	TF	A	Pot	OE	6.20123	Y	Salt	-0.115797	0.00456521
164	Hu	2006	Rice	NAC	TF	A	Pot	OE	5.80351	Y	Salt	-0.116172	0.00667317
247	Kumar	2006	Rice	OsAMT1.1	TSP	L	Pot	OE	18	Y	nitrogen	-0.117747	0.00619117
282	Pena	2017a	Wheat	ZmDOF1	TF	L	Pot	EE	NA	Y	nitrogen	-0.117783	0.0282279
285	Pena	2017a	Wheat	ZmDOF1	TF	L	Pot	EE	NA	Y	nitrogen	-0.117783	0.0197402
409	Wang	2012	Rice	bt	BSRP	A	Field	EE	NA	N		-0.118654	0.00781151
478	Yanni	2011	Maize	bt	BSRP	A	Field	EE	NA	Y	insect	-0.120364	0.0238105
279	Pena	2017a	Wheat	ZmDOF1	TF	A	Pot	EE	NA	N		-0.125163	0.0249865
13	Bahieldin	2005	Wheat	HVA1	O	A	Field	EE	NA	N		-0.131095	0.190942
138	Hoque	2006	Rice	OsAMT1-1	TSP	A	Pot	OE	3.62	N		-0.140531	0.00167896
415	Wang	2012	Rice	bt	BSRP	A	Field	EE	NA	N		-0.142642	0.0232737
437	Wang	2012	Rice	bt	BSRP	A	Field	EE	NA	N		-0.143899	0.0125098
39	Brauer	2011	Rice	GS	Enzyme	A	Pot	OE	9.55208	N		-0.149918	0.00475539
217	Jiang	2017	Rice	bt	BSRP	L	Pot	EE	NA	Y	nitrogen	-0.162378	0.00147967
131	Hoque	2006	Rice	OsAMT1-1	TSP	A	Pot	OE	4.88	N		-0.163654	0.0143792
495	huang	2016	Rice	bt	BSRP	A	Field	EE	NA	Y	insect	-0.164177	0.0237827
507	huang	2016	Rice	bar	BSRP	A	Field	EE	NA	Y	insect	-0.164177	0.0237827
133	Hoque	2006	Rice	OsAMT1-1	TSP	L	Pot	OE	1.12	Y	nitrogen	-0.164432	0.0034675
351	Selvaraj	2017	Rice	HvAlaAT	Enzyme	L	Field	EE	NA	Y	nitrogen	-0.177408	0.000945913
417	Wang	2012	Rice	bt	BSRP	A	Field	EE	NA	N		-0.177741	0.00700772
481	Yanni	2011	Maize	bt	BSRP	A	Field	EE	NA	Y	insect	-0.180584	0.0201361
141	Hoque	2006	Rice	OsAMT1-1	TSP	L	Pot	OE	13.9	Y	nitrogen	-0.189242	0.0147248
350	Selvaraj	2017	Rice	HvAlaAT	Enzyme	L	Field	EE	NA	Y	nitrogen	-0.190235	0.000139735
459	Xue	2004	Wheat	AtNHX1	TSP	A	Pot	EE	NA	N		-0.19671	0.0126049
154	Hoque	2006	Rice	OsAMT1-1	TSP	A	Pot	OE	13.9	N		-0.201302	0.181724
52	Cai	2009	Rice	GS	Enzyme	A	Pot	OE	3.38	Y	Salt	-0.201499	0.0092861
352	Selvaraj	2017	Rice	HvAlaAT	Enzyme	L	Field	EE	NA	Y	nitrogen	-0.219456	0.00121425
43	Brauer	2011	Rice	GS	Enzyme	A	Pot	OE	9.11834	N		-0.219964	0.00424375
47	Cai	2009	Rice	GS	Enzyme	A	Pot	OE	3.9	Y	Salt	-0.220191	0.00901174
221	Jiang	2017	Rice	bt	BSRP	L	Pot	EE	NA	Y	nitrogen	-0.220868	0.00190544
416	Wang	2012	Rice	bt	BSRP	A	Field	EE	NA	N		-0.222685	0.0451344
219	Jiang	2017	Rice	bt	BSRP	A	Pot	EE	NA	N		-0.225328	0.00219774
296	Pena	2017b	Wheat	alaat	Enzyme	A	Field	EE	NA	N		-0.231372	0.0244601
194	Hussain	2018	Rice	AtDREB1A	TF	A	Pot	EE	NA	N		-0.239473	0.749105
134	Hoque	2006	Rice	OsAMT1-1	TSP	L	Pot	OE	3.62	Y	nitrogen	-0.246012	0.00572602
223	Jiang	2017	Rice	bt	BSRP	A	Pot	EE	NA	N		-0.247562	0.00331196
244	Kumar	2006	Rice	OsAMT1.1	TSP	L	Pot	OE	4.88	Y	nitrogen	-0.248811	0.00529101
289	Pena	2017a	Wheat	ZmDOF1	TF	na	Field	EE	NA	na		-0.249952	0.00847793
283	Pena	2017a	Wheat	ZmDOF1	TF	L	Pot	EE	NA	Y	nitrogen	-0.251314	0.0500336
366	Selvaraj	2017	Rice	HvAlaAT	Enzyme	A	Field	EE	NA	N		-0.256476	0.0012463
293	Pena	2017b	Wheat	alaat	Enzyme	A	Field	EE	NA	N		-0.265351	0.0203022
428	Wang	2012	Rice	bt	BSRP	A	Field	EE	NA	N		-0.272021	0.0685061
427	Wang	2012	Rice	bt	BSRP	A	Field	EE	NA	N		-0.28686	0.0690475
37	Brauer	2011	Rice	GS	Enzyme	A	Pot	OE	9.11834	N		-0.287607	0.00511097
64	Casaretto	2016	Maize	OsMYB55	TF	A	Pot	EE	NA	Y	heat+drought	-0.287682	0.0434093
201	Islam	2010	Rice	PgNHX1	TSP	A	Pot	EE	NA	N		-0.287682	0.00191043
430	Wang	2012	Rice	bt	BSRP	A	Field	EE	NA	N		-0.291634	0.00822717
143	Hoque	2006	Rice	OsAMT1-1	TSP	L	Pot	OE	13.9	Y	nitrogen	-0.293761	0.0420451
429	Wang	2012	Rice	bt	BSRP	A	Field	EE	NA	N		-0.294957	0.00810948
245	Kumar	2006	Rice	OsAMT1.1	TSP	L	Pot	OE	3.62	Y	nitrogen	-0.300997	0.00548853
497	huang	2016	Rice	bt	BSRP	A	Field	EE	NA	Y	insect	-0.302517	0.0505021
509	huang	2016	Rice	bar	BSRP	A	Field	EE	NA	Y	insect	-0.302517	0.0505021
145	Hoque	2006	Rice	OsAMT1-1	TSP	L	Pot	OE	13.9	Y	nitrogen	-0.30673	0.00975083
41	Brauer	2011	Rice	GS	Enzyme	A	Pot	OE	9.11834	N		-0.320063	0.00217533
299	Pena	2017b	Wheat	alaat	Enzyme	L	Field	EE	NA	Y	nitrogen	-0.323959	0.0149785
284	Pena	2017a	Wheat	ZmDOF1	TF	L	Pot	EE	NA	Y	nitrogen	-0.325422	0.0277839
498	huang	2016	Rice	bt	BSRP	A	Field	EE	NA	Y	insect	-0.325719	0.0246062
510	huang	2016	Rice	bar	BSRP	A	Field	EE	NA	Y	insect	-0.325719	0.0246062
301	Pena	2017b	Wheat	alaat	Enzyme	L	Field	EE	NA	Y	nitrogen	-0.325944	0.0338455
354	Selvaraj	2017	Rice	HvAlaAT	Enzyme	L	Field	EE	NA	Y	nitrogen	-0.327319	0.00102951
349	Selvaraj	2017	Rice	HvAlaAT	Enzyme	L	Field	EE	NA	Y	nitrogen	-0.331885	0.0014891
196	Hussain	2018	Rice	AtDREB1A	TF	A	Pot	EE	NA	N		-0.332769	0.305917
276	Pena	2017a	Wheat	ZmDOF1	TF	A	Pot	EE	NA	N		-0.348307	0.049603
135	Hoque	2006	Rice	OsAMT1-1	TSP	L	Pot	OE	4.88	Y	nitrogen	-0.358164	0.00579361
48	Cai	2009	Rice	GS	Enzyme	A	Pot	OE	6.04	Y	Salt	-0.361841	0.00474972
38	Brauer	2011	Rice	GS	Enzyme	A	Pot	OE	4.064	N		-0.372024	0.00710755
42	Brauer	2011	Rice	GS	Enzyme	L	Pot	OE	9.11834	Y	nitrogen	-0.372129	0.0384749
156	Hoque	2006	Rice	OsAMT1-1	TSP	A	Pot	OE	13.9	N		-0.378975	0.0307107
277	Pena	2017a	Wheat	ZmDOF1	TF	A	Pot	EE	NA	N		-0.390866	0.0544677
298	Pena	2017b	Wheat	alaat	Enzyme	L	Field	EE	NA	Y	nitrogen	-0.393074	0.0628673
146	Hoque	2006	Rice	OsAMT1-1	TSP	A	Pot	OE	4.88	N		-0.40404	0.238563
147	Hoque	2006	Rice	OsAMT1-1	TSP	A	Pot	OE	3.62	N		-0.406574	0.143641
150	Hoque	2006	Rice	OsAMT1-1	TSP	A	Pot	OE	4.88	N		-0.413052	0.011448
140	Hoque	2006	Rice	OsAMT1-1	TSP	L	Pot	OE	3.62	Y	nitrogen	-0.422857	0.0170157
200	Islam	2010	Rice	PgNHX1	TSP	A	Pot	EE	NA	N		-0.441833	0.00295918
132	Hoque	2006	Rice	OsAMT1-1	TSP	A	Pot	OE	5.8	N		-0.453104	0.0144114
249	Kumar	2006	Rice	OsAMT1.1	TSP	L	Pot	OE	4.88	Y	nitrogen	-0.468475	0.00600877
250	Kumar	2006	Rice	OsAMT1.1	TSP	L	Pot	OE	3.62	Y	nitrogen	-0.479648	0.00746723
157	Hoque	2006	Rice	OsAMT1-1	TSP	A	Pot	OE	25	N		-0.487172	0.0363314
44	Cai	2009	Rice	GS	Enzyme	A	Pot	OE	13.9	Y	Salt	-0.491653	0.00540238
148	Hoque	2006	Rice	OsAMT1-1	TSP	A	Pot	OE	4.88	N		-0.493068	0.0488974
158	Hoque	2006	Rice	OsAMT1-1	TSP	A	Pot	OE	13.9	N		-0.497719	0.00861259
195	Hussain	2018	Rice	AtDREB1A	TF	A	Pot	EE	NA	N		-0.531789	0.460313
49	Cai	2009	Rice	GS	Enzyme	A	Pot	OE	5.65	Y	Salt	-0.532062	0.00759065
159	Hoque	2006	Rice	OsAMT1-1	TSP	A	Pot	OE	25	N		-0.555884	0.01958
188	Hussain	2018	Rice	AtDREB1A	TF	A	Pot	EE	NA	Y	Salt	-0.569828	0.0430408
153	Hoque	2006	Rice	OsAMT1-1	TSP	A	Pot	OE	3.62	N		-0.571167	0.0156994
45	Cai	2009	Rice	GS	Enzyme	A	Pot	OE	8.49	Y	Salt	-0.584985	0.0093559
189	Hussain	2018	Rice	AtDREB1A	TF	A	Pot	EE	NA	Y	Salt	-0.615731	0.666946
155	Hoque	2006	Rice	OsAMT1-1	TSP	A	Pot	OE	25	N		-0.616814	0.364373
149	Hoque	2006	Rice	OsAMT1-1	TSP	A	Pot	OE	3.62	N		-0.617551	0.0605307
35	Brauer	2011	Rice	GS	Enzyme	L	Pot	OE	4.064	Y	nitrogen	-0.62766	0.0566534
139	Hoque	2006	Rice	OsAMT1-1	TSP	A	Pot	OE	4.88	N		-0.628112	0.0104973
278	Pena	2017a	Wheat	ZmDOF1	TF	A	Pot	EE	NA	N		-0.635989	0.0195544
46	Cai	2009	Rice	GS	Enzyme	A	Pot	OE	9.59	Y	Salt	-0.640865	0.00901357
34	Brauer	2011	Rice	GS	Enzyme	L	Pot	OE	9.11834	Y	nitrogen	-0.659921	0.0594913
142	Hoque	2006	Rice	OsAMT1-1	TSP	L	Pot	OE	3.62	Y	nitrogen	-0.753772	0.0239063
151	Hoque	2006	Rice	OsAMT1-1	TSP	A	Pot	OE	3.62	N		-0.781818	0.0118113
40	Brauer	2011	Rice	GS	Enzyme	L	Pot	OE	9.11834	Y	nitrogen	-0.830821	0.0366978
198	Hussain	2018	Rice	AtDREB1A	TF	A	Pot	EE	NA	N		-0.89826	0.472187
144	Hoque	2006	Rice	OsAMT1-1	TSP	L	Pot	OE	3.62	Y	nitrogen	-0.97456	0.0163
192	Hussain	2018	Rice	AtDREB1A	TF	A	Pot	EE	NA	Y	Salt	-1.01617	0.0439284
136	Hoque	2006	Rice	OsAMT1-1	TSP	L	Pot	OE	5.8	Y	nitrogen	-1.80001	0.0184784
204	Islam	2010	Rice	PgNHX1	TSP	A	Pot	EE	NA	Y	Salt	-1.92896	0.00130485
205	Islam	2010	Rice	PgNHX1	TSP	A	Pot	EE	NA	Y	Salt	-2.46213	0.00238389
206	Islam	2010	Rice	PgNHX1	TSP	A	Pot	EE	NA	Y	Salt	-2.8741	0.00113162
Note:
Namount: A: adequate N; L: limited N
TT: OE: overexpression; EE: ectopic expression
EF: expression fold to control (expression level of treatment/control)
Stress: Y: stress; N: non-stress
NA:no available data

## Sheet: Table S3
Supplementary Table 3. Shoot N utilization efficiency (SNUE) dataset used for meta-analysis.
ID	Author	Year	Plants	Gene	Gene.type	Namount	Type	TT	EF	Stress	Stress.type	yi	vi
79	Wang	2012	Rice	bt	BSRP	A	Field	EE	NA	N		0.308001	0.0155833
69	Qu	2015	Wheat	CCAAT Box-Binding Transcription Factor	TF	A	Field	OE	2.92857	N		0.241033	0.00606736
81	Wang	2012	Rice	bt	BSRP	A	Field	EE	NA	N		0.177556	0.00465976
78	Wang	2012	Rice	bt	BSRP	A	Field	EE	NA	N		0.172057	0.00596837
33	He	2015	Wheat	TaNAC2-5	TF	L	Pot	OE	1.79545	Y	nitrogen	0.165414	0.00365562
65	Qu	2015	Wheat	CCAAT Box-Binding Transcription Factor	TF	A	Field	OE	2.92857	N		0.163648	0.00338348
31	He	2015	Wheat	TaNAC2-5	TF	L	Pot	OE	7.04545	Y	nitrogen	0.153811	0.0025012
70	Qu	2015	Wheat	CCAAT Box-Binding Transcription Factor	TF	A	Field	OE	2.78571	N		0.149152	0.00395793
52	Mungai	2005	Maize	bt	BSRP	A	Field	EE	NA	Y	insect	0.106761	0.0124246
82	Wang	2012	Rice	bt	BSRP	A	Field	EE	NA	N		0.0970072	0.00546645
83	Wang	2012	Rice	bt	BSRP	A	Field	EE	NA	N		0.0858431	0.00585385
67	Qu	2015	Wheat	CCAAT Box-Binding Transcription Factor	TF	L	Field	OE	2.92857	Y	nitrogen	0.0662059	0.00865862
24	Fan	2014	Rice	OsPTR6	TSP	A	Pot	OE	12.399	N		0.0630532	0.00132123
20	Fan	2014	Rice	OsPTR6	TSP	L	Pot	OE	12.1482	Y	nitrogen	0.0579038	0.000154777
32	He	2015	Wheat	TaNAC2-5	TF	L	Pot	OE	4.54545	Y	nitrogen	0.0517309	0.00276769
55	Pena	2017	Wheat	ZmDOF1	TF	A	Pot	EE	NA	N		0.0423291	0.0010724
21	Fan	2014	Rice	OsPTR6	TSP	L	Pot	OE	12.399	Y	nitrogen	0.0421318	0.000452924
73	Selvaraj	2017	Rice	HvAlaAT	Enzyme	L	Pot	EE	NA	Y	nitrogen	0.0403092	0.0105089
57	Pena	2017	Wheat	ZmDOF1	TF	A	Pot	EE	NA	N		0.0363366	0.00179713
66	Qu	2015	Wheat	CCAAT Box-Binding Transcription Factor	TF	A	Field	OE	2.78571	N		0.0339284	0.00561167
80	Wang	2012	Rice	bt	BSRP	A	Field	EE	NA	N		0.029588	0.00896528
58	Pena	2017	Wheat	ZmDOF1	TF	A	Pot	EE	NA	N		0.0256565	0.00147415
103	Zhou	2014	Rice	PcGDH	Enzyme	L	Pot	EE	NA	Y	nitrogen	0.0209434	0.000566483
90	Wu	2015	Rice	OsPIN2	O	A	Pot	OE	15.0588	N		0.0186479	0.000973988
22	Fan	2014	Rice	OsPTR6	TSP	A	Pot	OE	12.2203	N		0.0152741	0.000925094
63	Pena	2017	Wheat	ZmDOF1	TF	L	Pot	EE	NA	Y	nitrogen	0.0123895	0.0219196
60	Pena	2017	Wheat	ZmDOF1	TF	L	Pot	EE	NA	Y	nitrogen	0.012312	0.0229216
23	Fan	2014	Rice	OsPTR6	TSP	A	Pot	OE	12.1482	N		0.0118034	0.00169022
54	Pena	2017	Wheat	ZmDOF1	TF	A	Pot	EE	NA	N		0.0101616	0.00144036
93	Wu	2015	Rice	OsPIN2	O	A	Pot	OE	15.8824	Y	Aluminium	0.00907264	0.000768
95	Xie	2016	Wheat	TaMIR1130	O	A	Pot	EE	NA	N		0.00724	0.000560848
91	Wu	2015	Rice	OsPIN2	O	A	Pot	OE	15.8824	N		0.00264761	0.00273909
97	Xie	2016	Wheat	TaMIR1132	O	L	Pot	EE	NA	Y	nitrogen	-0.00149613	0.00170464
45	Kurai	2011	Rice	ZmDOF1	TF	L	Pot	EE	NA	Y	nitrogen	-0.00260299	0.000777054
96	Xie	2016	Wheat	TaMIR1131	O	L	Pot	EE	NA	Y	nitrogen	-0.00263704	0.00176747
49	Ma	2011	Rice	OsNRT1.5	TSP	A	Pot	OE	4.59529	N		-0.00385751	0.000359422
53	Pena	2017	Wheat	ZmDOF1	TF	A	Pot	EE	NA	N		-0.00694323	0.00727167
39	He	2015	Wheat	TaNAC2-5	TF	A	Field	OE	1.79545	N		-0.00951819	0.000379882
56	Pena	2017	Wheat	ZmDOF1	TF	A	Pot	EE	NA	N		-0.0105113	0.00453159
46	Ma	2011	Rice	OsNRT1.2	TSP	L	Pot	OE	4.59529	Y	nitrogen	-0.013376	0.000162798
94	Xie	2016	Wheat	TaMIR1129	O	A	Pot	EE	NA	N		-0.0141963	0.000589678
38	He	2015	Wheat	TaNAC2-5	TF	A	Field	OE	4.54545	N		-0.0195284	0.000352901
102	Zhou	2014	Rice	PcGDH	Enzyme	L	Pot	EE	NA	Y	nitrogen	-0.022858	0.000819236
37	He	2015	Wheat	TaNAC2-5	TF	A	Field	OE	7.04545	N		-0.0308789	0.000302033
47	Ma	2011	Rice	OsNRT1.3	TSP	L	Pot	OE	4.30217	Y	nitrogen	-0.0350398	0.00302055
50	Ma	2011	Rice	OsNRT1.6	TSP	A	Pot	OE	4.30217	N		-0.0365492	0.000621208
26	Fan	2014	Rice	OsPTR6	TSP	L	Pot	OE	12.1482	Y	nitrogen	-0.0377403	0.00572553
48	Ma	2011	Rice	OsNRT1.4	TSP	L	Pot	OE	3.81079	Y	nitrogen	-0.0428767	0.000500102
89	Wang	2012	Rice	bt	BSRP	A	Field	EE	NA	N		-0.045613	0.0173851
43	Kurai	2011	Rice	ZmDOF1	TF	L	Pot	EE	NA	Y	nitrogen	-0.047102	0.000836153
92	Wu	2015	Rice	OsPIN2	O	A	Pot	OE	15.0588	Y	Aluminium	-0.0511601	0.00171046
64	Pena	2017	Wheat	ZmDOF1	TF	L	Pot	EE	NA	Y	nitrogen	-0.0546161	0.0226567
19	Fan	2014	Rice	OsPTR6	TSP	L	Pot	OE	12.2203	Y	nitrogen	-0.0682036	0.00211925
11	Cha	2014	Rice	NAT3	TSP	L	Pot	EE	NA	Y	nitrogen	-0.0801431	0.000897957
14	Fan	2014	Rice	OsPTR6	TSP	L	Pot	OE	12.1482	Y	nitrogen	-0.0818581	0.00893035
105	Zhou	2014	Rice	PcGDH	Enzyme	L	Pot	EE	NA	Y	nitrogen	-0.0839219	0.000346573
77	Shrawat	2008	Rice	alaat	Enzyme	A	Pot	EE	NA	N		-0.0918274	4.60601e-05
15	Fan	2014	Rice	OsPTR6	TSP	L	Pot	OE	12.399	Y	nitrogen	-0.0946252	0.000492227
44	Kurai	2011	Rice	ZmDOF1	TF	L	Pot	EE	NA	Y	nitrogen	-0.0952461	0.000622535
76	Shrawat	2008	Rice	alaat	Enzyme	A	Pot	EE	NA	N		-0.0956527	0.000679742
104	Zhou	2014	Rice	PcGDH	Enzyme	L	Pot	EE	NA	Y	nitrogen	-0.0992419	0.000240366
99	Zhang	2015b	Rice	TOND1	O	L	Pot	OE	45.9794	Y	nitrogen	-0.103047	0.000478819
51	Ma	2011	Rice	OsNRT1.7	TSP	A	Pot	OE	3.81079	N		-0.104162	0.00108787
88	Wang	2012	Rice	bt	BSRP	A	Field	EE	NA	N		-0.105078	0.0435651
3	Cha	2014	Rice	NAT3	TSP	A	Pot	EE	NA	N		-0.106534	0.00163519
2	Cha	2014	Rice	NAT3	TSP	A	Pot	EE	NA	N		-0.109794	0.000382118
25	Fan	2014	Rice	OsPTR6	TSP	L	Pot	OE	12.2203	Y	nitrogen	-0.110288	0.00163221
36	He	2015	Wheat	TaNAC2-5	TF	L	Pot	OE	1.79545	Y	nitrogen	-0.11145	0.00144084
62	Pena	2017	Wheat	ZmDOF1	TF	L	Pot	EE	NA	Y	nitrogen	-0.112253	0.0202222
27	Fan	2014	Rice	OsPTR6	TSP	L	Pot	OE	12.399	Y	nitrogen	-0.112588	0.00152883
12	Cha	2014	Rice	NAT3	TSP	L	Pot	EE	NA	Y	nitrogen	-0.113091	0.00140644
98	Zhang	2015b	Rice	TOND1	O	L	Pot	OE	45.2062	Y	nitrogen	-0.115209	0.000384041
35	He	2015	Wheat	TaNAC2-5	TF	L	Pot	OE	4.54545	Y	nitrogen	-0.118831	0.00163793
61	Pena	2017	Wheat	ZmDOF1	TF	L	Pot	EE	NA	Y	nitrogen	-0.11993	0.0290767
68	Qu	2015	Wheat	CCAAT Box-Binding Transcription Factor	TF	L	Field	OE	2.78571	Y	nitrogen	-0.122722	0.0100474
10	Cha	2014	Rice	NAT3	TSP	L	Pot	EE	NA	Y	nitrogen	-0.126034	0.00054685
8	Cha	2014	Rice	NAT3	TSP	L	Pot	EE	NA	Y	nitrogen	-0.134914	0.00101063
75	Shrawat	2008	Rice	alaat	Enzyme	A	Pot	EE	NA	N		-0.142757	0.000100674
1	Cha	2014	Rice	NAT3	TSP	A	Pot	EE	NA	N		-0.143056	0.00033694
9	Cha	2014	Rice	NAT3	TSP	L	Pot	EE	NA	Y	nitrogen	-0.149683	0.0014252
40	Kurai	2011	Rice	ZmDOF1	TF	A	Pot	EE	NA	N		-0.151444	0.00176913
17	Fan	2014	Rice	OsPTR6	TSP	A	Pot	OE	12.1482	N		-0.152063	0.000547153
34	He	2015	Wheat	TaNAC2-5	TF	L	Pot	OE	7.04545	Y	nitrogen	-0.152797	0.000863164
106	Zhou	2014	Rice	PcGDH	Enzyme	L	Pot	EE	NA	Y	nitrogen	-0.155143	0.000233816
59	Pena	2017	Wheat	ZmDOF1	TF	L	Pot	EE	NA	y	nitrogen	-0.156059	0.0272714
28	Feng	2017	Rice	OsNPF7.9	TSP	L	Pot	OE	1.94928	Y	nitrogen	-0.160966	0.000914144
107	Zhou	2014	Rice	PcGDH	Enzyme	L	Pot	EE	NA	Y	nitrogen	-0.161744	0.000234632
41	Kurai	2011	Rice	ZmDOF1	TF	A	Pot	EE	NA	N		-0.16781	0.00157209
18	Fan	2014	Rice	OsPTR6	TSP	A	Pot	OE	12.399	N		-0.171223	0.00381537
100	Zhang	2015b	Rice	TOND1	O	L	Pot	OE	45.2062	Y	nitrogen	-0.194531	0.000393681
6	Cha	2014	Rice	NAT3	TSP	L	Pot	EE	NA	Y	nitrogen	-0.195261	0.000814511
42	Kurai	2011	Rice	ZmDOF1	TF	A	Pot	EE	NA	N		-0.201957	0.00202074
71	Selvaraj	2017	Rice	HvAlaAT	Enzyme	L	Pot	EE	NA	Y	nitrogen	-0.203853	0.0145793
13	Fan	2014	Rice	OsPTR6	TSP	L	Pot	OE	12.2203	Y	nitrogen	-0.209532	0.00364573
7	Cha	2014	Rice	NAT3	TSP	L	Pot	EE	NA	Y	nitrogen	-0.210605	0.00111904
72	Selvaraj	2017	Rice	HvAlaAT	Enzyme	L	Pot	EE	NA	Y	nitrogen	-0.224809	0.0113637
29	Feng	2017	Rice	OsNPF7.9	TSP	L	Pot	OE	2.64206	Y	nitrogen	-0.225978	0.000306685
16	Fan	2014	Rice	OsPTR6	TSP	A	Pot	OE	12.2203	N		-0.236556	2.42841e-05
101	Zhang	2015b	Rice	TOND1	O	L	Pot	OE	45.9794	Y	nitrogen	-0.247662	0.000484863
4	Cha	2014	Rice	NAT3	TSP	L	Pot	EE	NA	Y	nitrogen	-0.250775	0.00101896
5	Cha	2014	Rice	NAT3	TSP	L	Pot	EE	NA	Y	nitrogen	-0.251347	0.000602478
86	Wang	2012	Rice	bt	BSRP	A	Field	EE	NA	N		-0.256777	0.00805338
87	Wang	2012	Rice	bt	BSRP	A	Field	EE	NA	N		-0.29012	0.00743177
30	Habash	2001	Wheat	GS	Enzyme	A	Pot	OE	1.8	N		-0.347062	0.00340585
84	Wang	2012	Rice	bt	BSRP	A	Field	EE	NA	N		-0.363077	0.0653812
74	Selvaraj	2017	Rice	HvAlaAT	Enzyme	L	Pot	EE	NA	Y	nitrogen	-0.397854	0.00145718
85	Wang	2012	Rice	bt	BSRP	A	Field	EE	NA	N		-0.441905	0.0675841
Note:
Namount: A: adequate N; L: limited N
TT: OE: overexpression; EE: ectopic expression
EF: expression fold to control (expression level of treatment/control)
Stress: Y: stress; N: non-stress
NA:no available data

## Sheet: Table S4
Supplementary Table 4. N uptake efficiency (NUpE) dataset used for meta-analysis.
ID	Author	Year	Plants	Gene	Gene.type	Namount	Type	TT	EF	Stress	Stress.type	yi	vi
52	Habash	2001	Wheat	GS	Enzyme	A	Pot	OE	1.8	N		1.29635	0.0189954
49	Fan	2014	Rice	OsPTR6	TSP	L	Pot	OE	12.399	Y	nitrogen	1.24436	0.0195894
40	Fan	2014	Rice	OsPTR6	TSP	A	Pot	OE	12.399	N		0.897665	0.00431741
38	Fan	2014	Rice	OsPTR6	TSP	A	Pot	OE	12.2203	N		0.8183	0.00277585
47	Fan	2014	Rice	OsPTR6	TSP	L	Pot	OE	12.2203	Y	nitrogen	0.755567	0.0173906
127	Ma	2011	Rice	OsNRT1.7	TSP	A	Pot	OE	3.81079	N		0.697808	0.000770013
48	Fan	2014	Rice	OsPTR6	TSP	L	Pot	OE	12.1482	Y	nitrogen	0.637885	0.0868546
35	Fan	2014	Rice	OsPTR6	TSP	L	Pot	OE	12.2203	Y	nitrogen	0.626256	0.0217322
182	Zhang	2015b	Rice	TOND1	O	L	Pot	OE	45.9794	Y	nitrogen	0.624904	0.000597755
15	Cai	2009	Rice	GS	Enzyme	A	Pot	OE	2.8522	N		0.588743	0.00473516
143	Selvaraj	2017	Rice	HvAlaAT	Enzyme	L	Pot	EE	NA	Y	nitrogen	0.507778	0.00745513
12	Cai	2009	Rice	GS	Enzyme	A	Pot	OE	9.59	N		0.502317	0.00559459
144	Shrawat	2008	Rice	alaat	Enzyme	A	Pot	EE	NA	N		0.498991	0.00365189
18	Cai	2009	Rice	GS	Enzyme	L	Pot	OE	9.59	Y	nitrogen	0.495988	0.00281545
146	Shrawat	2008	Rice	alaat	Enzyme	A	Pot	EE	NA	N		0.478372	0.0181413
28	Cha	2014	Rice	NAT3	TSP	L	Pot	EE	NA	Y	nitrogen	0.473708	0.00224239
51	Feng	2017	Rice	OsNPF7.9	TSP	L	Pot	OE	2.64206	Y	nitrogen	0.470857	0.000740227
178	Xie	2016	Wheat	TaMIR1132	O	L	Pot	EE	NA	Y	nitrogen	0.468027	0.00396407
31	Cha	2014	Rice	NAT3	TSP	L	Pot	EE	NA	Y	nitrogen	0.467461	0.00244686
183	Zhao	2015	Wheat	NAC	TF	A	Pot	OE	NA	N		0.455062	0.0132604
26	Cha	2014	Rice	NAT3	TSP	L	Pot	EE	NA	Y	nitrogen	0.441006	0.00134736
50	Feng	2017	Rice	OsNPF7.9	TSP	L	Pot	OE	1.94928	Y	nitrogen	0.44053	0.00189401
13	Cai	2009	Rice	GS	Enzyme	A	Pot	OE	3.89	N		0.43433	0.00759034
14	Cai	2009	Rice	GS	Enzyme	A	Pot	OE	5.65	N		0.425403	0.00732381
21	Cai	2009	Rice	GS	Enzyme	L	Pot	OE	2.8522	Y	nitrogen	0.385377	0.00294807
39	Fan	2014	Rice	OsPTR6	TSP	A	Pot	OE	12.1482	N		0.365291	0.00542636
29	Cha	2014	Rice	NAT3	TSP	L	Pot	EE	NA	Y	nitrogen	0.365149	0.00201414
173	Wu	2015	Rice	OsPIN2	O	A	Pot	OE	15.0588	Y	Aluminium	0.353963	0.00473148
27	Cha	2014	Rice	NAT3	TSP	L	Pot	EE	NA	Y	nitrogen	0.350764	0.00154784
132	Peng	2018	Wheat	ZmPEPC	Enzyme	L	Pot	ee	NA	Y	nitrogen	0.345276	0.00466859
174	Wu	2015	Rice	OsPIN2	O	A	Pot	OE	15.8824	Y	Aluminium	0.345179	0.00352638
186	Zhao	2015	Wheat	NAC	TF	A	Pot	OE	2.31083	N		0.341303	0.00392641
145	Shrawat	2008	Rice	alaat	Enzyme	A	Pot	EE	NA	N		0.33887	0.00445533
142	Selvaraj	2017	Rice	HvAlaAT	Enzyme	L	Pot	EE	NA	Y	nitrogen	0.337118	0.00793415
181	Zhang	2015b	Rice	TOND1	O	L	Pot	OE	45.2062	Y	nitrogen	0.328899	0.000716595
125	Ma	2011	Rice	OsNRT1.5	TSP	A	Pot	OE	4.59529	N		0.327152	0.0844517
134	Qu	2015	Wheat	CCAAT Box-Binding Transcription Factor	TF	A	Field	OE	2.92857	N		0.318045	0.00436929
177	Xie	2016	Wheat	TaMIR1131	O	L	Pot	EE	NA	Y	nitrogen	0.314951	0.00404626
133	Peng	2018	Wheat	ZmPEPC	Enzyme	L	Pot	ee	NA	Y	nitrogen	0.301676	0.00278877
96	Kurai	2011	Rice	ZmDOF1	TF	A	Pot	EE	NA	N		0.301148	0.00504554
126	Ma	2011	Rice	OsNRT1.6	TSP	A	Pot	OE	4.30217	N		0.299158	0.000762425
135	Qu	2015	Wheat	CCAAT Box-Binding Transcription Factor	TF	A	Field	OE	2.78571	N		0.296793	0.0050415
64	He	2015	Wheat	TaNAC2-5	TF	L	Pot	OE	7.04545	Y	nitrogen	0.29521	0.00951587
100	Leaf	2017	Maize	bt	BSRP	L	Field	EE	NA	Y	insect	0.29491	0.0697152
34	Cha	2014	Rice	NAT3	TSP	L	Pot	EE	NA	Y	nitrogen	0.294426	0.014363
99	Kurai	2011	Rice	ZmDOF1	TF	L	Pot	EE	NA	Y	nitrogen	0.294269	0.0198844
123	Ma	2011	Rice	OsNRT1.3	TSP	L	Pot	OE	4.30217	Y	nitrogen	0.291548	0.00146116
32	Cha	2014	Rice	NAT3	TSP	L	Pot	EE	NA	Y	nitrogen	0.282303	0.0229194
11	Cai	2009	Rice	GS	Enzyme	A	Pot	OE	13.9	N		0.281913	0.00485537
185	Zhao	2015	Wheat	NAC	TF	A	Pot	OE	1.22644	N		0.279171	0.0210033
116	Leaf	2017	Maize	bt	BSRP	A	Field	EE	NA	Y	insect	0.278891	0.00729397
170	Wang	2012	Rice	bt	BSRP	A	Field	EE	NA	N		0.274687	0.0185084
117	Leaf	2017	Maize	bt	BSRP	A	Field	EE	NA	Y	insect	0.273492	0.0155784
45	Fan	2014	Rice	OsPTR6	TSP	A	Pot	OE	12.1482	N		0.273359	0.0156257
193	Zhou	2014	Rice	PcGDH	Enzyme	L	Pot	EE	NA	Y	nitrogen	0.262975	0.000231881
131	Peng	2018	Wheat	ZmPEPC	Enzyme	L	Pot	ee	NA	Y	nitrogen	0.262261	0.00328458
16	Cai	2009	Rice	GS	Enzyme	A	Pot	OE	3.37819	N		0.260064	0.00414181
22	Cai	2009	Rice	GS	Enzyme	L	Pot	OE	3.37819	Y	nitrogen	0.25281	0.0045452
192	Zhou	2014	Rice	PcGDH	Enzyme	L	Pot	EE	NA	Y	nitrogen	0.245617	0.00022802
23	Cha	2014	Rice	NAT3	TSP	A	Pot	EE	NA	N		0.244794	0.00148677
136	Qu	2015	Wheat	CCAAT Box-Binding Transcription Factor	TF	L	Field	OE	2.92857	Y	nitrogen	0.240336	0.00751479
138	Qu	2015	Wheat	CCAAT Box-Binding Transcription Factor	TF	A	Field	OE	2.92857	N		0.237084	0.0101838
169	Wang	2012	Rice	bt	BSRP	A	Field	EE	NA	N		0.225747	0.0231266
94	Kurai	2011	Rice	ZmDOF1	TF	A	Pot	EE	NA	N		0.221178	0.00544876
179	Zhang	2015b	Rice	TOND1	O	L	Pot	OE	45.2062	Y	nitrogen	0.215146	0.000345077
41	Fan	2014	Rice	OsPTR6	TSP	L	Pot	OE	12.2203	Y	nitrogen	0.212909	0.0228212
98	Kurai	2011	Rice	ZmDOF1	TF	L	Pot	EE	NA	Y	nitrogen	0.212204	0.0107536
114	Leaf	2017	Maize	bt	BSRP	L	Field	EE	NA	Y	insect	0.210177	0.00996529
124	Ma	2011	Rice	OsNRT1.4	TSP	L	Pot	OE	3.81079	Y	nitrogen	0.209585	0.000328498
30	Cha	2014	Rice	NAT3	TSP	L	Pot	EE	NA	Y	nitrogen	0.20948	0.0027767
67	He	2015	Wheat	TaNAC2-5	TF	A	Pot	OE	7.04545	N		0.208117	0.00260457
180	Zhang	2015b	Rice	TOND1	O	L	Pot	OE	45.9794	Y	nitrogen	0.207589	0.000283241
191	Zhou	2014	Rice	PcGDH	Enzyme	L	Pot	EE	NA	Y	nitrogen	0.201855	0.000338733
37	Fan	2014	Rice	OsPTR6	TSP	L	Pot	OE	12.399	Y	nitrogen	0.19913	0.0218193
190	Zhou	2014	Rice	PcGDH	Enzyme	L	Pot	EE	NA	Y	nitrogen	0.188797	0.000237792
19	Cai	2009	Rice	GS	Enzyme	L	Pot	OE	3.89	Y	nitrogen	0.187898	0.00273985
137	Qu	2015	Wheat	CCAAT Box-Binding Transcription Factor	TF	L	Field	OE	2.78571	Y	nitrogen	0.186463	0.00324521
56	Haegele	2013	Maize	bt	BSRP	A	Field	EE	NA	Y	insect	0.184498	0.0147708
36	Fan	2014	Rice	OsPTR6	TSP	L	Pot	OE	12.1482	Y	nitrogen	0.177622	0.144214
112	Leaf	2017	Maize	bt	BSRP	L	Field	EE	NA	Y	insect	0.176497	0.0412789
62	He	2015	Wheat	TaNAC2-5	TF	L	Pot	OE	4.54545	Y	nitrogen	0.174719	0.00142314
25	Cha	2014	Rice	NAT3	TSP	A	Pot	EE	NA	N		0.171333	0.00331975
184	Zhao	2015	Wheat	NAC	TF	A	Pot	OE	NA	N		0.170958	0.0100684
187	Zhao	2015	Wheat	NAC	TF	A	Pot	OE	1.42	N		0.170958	0.0255786
103	Leaf	2017	Maize	bt	BSRP	L	Field	EE	NA	Y	insect	0.170148	0.041334
102	Leaf	2017	Maize	bt	BSRP	L	Field	EE	NA	Y	insect	0.166307	0.0559637
24	Cha	2014	Rice	NAT3	TSP	A	Pot	EE	NA	N		0.165907	0.00105488
65	He	2015	Wheat	TaNAC2-5	TF	L	Pot	OE	4.54545	Y	nitrogen	0.161377	0.0118035
17	Cai	2009	Rice	GS	Enzyme	L	Pot	OE	13.9	Y	nitrogen	0.160569	0.00275309
140	Selvaraj	2017	Rice	HvAlaAT	Enzyme	L	Pot	EE	NA	Y	nitrogen	0.159849	0.03457
122	Ma	2011	Rice	OsNRT1.2	TSP	L	Pot	OE	4.59529	Y	nitrogen	0.158376	0.00305915
154	Wang	2012	Rice	bt	BSRP	A	Field	EE	NA	N		0.157605	0.0242049
68	He	2015	Wheat	TaNAC2-5	TF	A	Pot	OE	4.54545	N		0.156408	0.00633644
46	Fan	2014	Rice	OsPTR6	TSP	A	Pot	OE	12.399	N		0.154235	0.030211
95	Kurai	2011	Rice	ZmDOF1	TF	A	Pot	EE	NA	N		0.150629	0.00586448
54	Haegele	2013	Maize	bt	BSRP	A	Field	EE	NA	Y	insect	0.150152	0.00192067
141	Selvaraj	2017	Rice	HvAlaAT	Enzyme	L	Pot	EE	NA	Y	nitrogen	0.142656	0.0336623
115	Leaf	2017	Maize	bt	BSRP	L	Field	EE	NA	Y	insect	0.142058	0.000349655
33	Cha	2014	Rice	NAT3	TSP	L	Pot	EE	NA	Y	nitrogen	0.137248	0.0154333
97	Kurai	2011	Rice	ZmDOF1	TF	L	Pot	EE	NA	Y	nitrogen	0.137083	0.0130135
44	Fan	2014	Rice	OsPTR6	TSP	A	Pot	OE	12.2203	N		0.132461	0.218777
66	He	2015	Wheat	TaNAC2-5	TF	L	Pot	OE	1.79545	Y	nitrogen	0.128395	0.0097518
188	Zhou	2014	Rice	PcGDH	Enzyme	L	Pot	EE	NA	Y	nitrogen	0.124132	0.000799162
57	Haegele	2013	Maize	bt	BSRP	L	Field	EE	NA	Y	insect	0.12306	0.027718
55	Haegele	2013	Maize	bt	BSRP	L	Field	EE	NA	Y	insect	0.122602	0.0340855
129	Peng	2018	Wheat	ZmPEPC	Enzyme	A	Pot	ee	NA	N		0.120429	0.00531825
69	He	2015	Wheat	TaNAC2-5	TF	A	Pot	OE	1.79545	N		0.117252	0.0063136
164	Wang	2012	Rice	bt	BSRP	A	Field	EE	NA	N		0.113548	0.0193371
110	Leaf	2017	Maize	bt	BSRP	L	Field	EE	NA	Y	insect	0.111814	0.0216272
58	Haegele	2013	Maize	bt	BSRP	A	Field	EE	NA	Y	insect	0.102279	0.00245471
113	Leaf	2017	Maize	bt	BSRP	L	Field	EE	NA	Y	insect	0.0984445	0.0136879
172	Wu	2015	Rice	OsPIN2	O	A	Pot	OE	15.8824	N		0.0951207	0.0277298
128	Peng	2018	Wheat	ZmPEPC	Enzyme	A	Pot	ee	NA	N		0.0907124	0.00417658
118	Leaf	2017	Maize	bt	BSRP	A	Field	EE	NA	Y	insect	0.0899678	0.00177389
63	He	2015	Wheat	TaNAC2-5	TF	L	Pot	OE	1.79545	Y	nitrogen	0.0884898	0.0020467
130	Peng	2018	Wheat	ZmPEPC	Enzyme	A	Pot	ee	NA	N		0.0862308	0.00408327
61	He	2015	Wheat	TaNAC2-5	TF	L	Pot	OE	7.04545	Y	nitrogen	0.0851298	0.00209576
20	Cai	2009	Rice	GS	Enzyme	L	Pot	OE	5.65	Y	nitrogen	0.0834228	0.00343773
168	Wang	2012	Rice	bt	BSRP	A	Field	EE	NA	N		0.0752507	0.00374804
101	Leaf	2017	Maize	bt	BSRP	L	Field	EE	NA	Y	insect	0.0701584	0.150383
189	Zhou	2014	Rice	PcGDH	Enzyme	L	Pot	EE	NA	Y	nitrogen	0.0671302	0.000590562
108	Leaf	2017	Maize	bt	BSRP	A	Field	EE	NA	Y	insect	0.0671163	0.0135742
139	Qu	2015	Wheat	CCAAT Box-Binding Transcription Factor	TF	A	Field	OE	2.78571	N		0.0554136	0.011238
151	Wang	2012	Rice	bt	BSRP	A	Field	EE	NA	N		0.0492434	0.00708981
175	Xie	2016	Wheat	TaMIR1129	O	A	Pot	EE	NA	N		0.0485143	0.000801512
163	Wang	2012	Rice	bt	BSRP	A	Field	EE	NA	N		0.0384426	0.00840942
86	Jiang	2014B	Rice	bt	BSRP	na	Field	EE	NA	N		0.0370432	0.0020863
161	Wang	2012	Rice	bt	BSRP	A	Field	EE	NA	N		0.0363397	0.00462181
87	Jiang	2014B	Rice	bt	BSRP	na	Field	EE	NA	N		0.0322574	0.0026573
83	Jiang	2014B	Rice	bt	BSRP	na	Field	EE	NA	N		0.0315928	0.00268018
84	Jiang	2014B	Rice	bt	BSRP	na	Field	EE	NA	N		0.0311056	0.00268363
72	He	2015	Wheat	TaNAC2-5	TF	A	Field	OE	7.04545	N		0.0277796	0.000868558
80	Jiang	2014B	Rice	bt	BSRP	na	Field	EE	NA	N		0.0252292	0.00227113
42	Fan	2014	Rice	OsPTR6	TSP	L	Pot	OE	12.1482	Y	nitrogen	0.023163	0.0220824
53	Haegele	2013	Maize	bt	BSRP	L	Field	EE	NA	Y	insect	0.0224729	0.0253788
59	Haegele	2013	Maize	bt	BSRP	L	Field	EE	NA	Y	insect	0.0206193	0.0215633
176	Xie	2016	Wheat	TaMIR1130	O	A	Pot	EE	NA	N		0.0205405	0.000887365
85	Jiang	2014B	Rice	bt	BSRP	na	Field	EE	NA	N		0.018785	0.00271591
89	Jiang	2014B	Rice	bt	BSRP	na	Field	EE	NA	N		0.0176509	0.00151044
91	Jiang	2014B	Rice	bt	BSRP	na	Field	EE	NA	N		0.0171007	0.00116584
148	Wang	2012	Rice	bt	BSRP	A	Field	EE	NA	N		0.0131107	0.00642364
152	Wang	2012	Rice	bt	BSRP	A	Field	EE	NA	N		0.012818	0.0222496
167	Wang	2012	Rice	bt	BSRP	A	Field	EE	NA	N		0.0125216	0.00684599
90	Jiang	2014B	Rice	bt	BSRP	na	Field	EE	NA	N		0.00898214	0.00133015
166	Wang	2012	Rice	bt	BSRP	A	Field	EE	NA	N		0.00810031	0.00556269
106	Leaf	2017	Maize	bt	BSRP	A	Field	EE	NA	Y	insect	0.00717425	0.00844744
104	Leaf	2017	Maize	bt	BSRP	L	Field	EE	NA	Y	insect	0.00536708	0.0302196
171	Wu	2015	Rice	OsPIN2	O	A	Pot	OE	15.0588	N		0.00508084	0.0205987
78	Jiang	2014B	Rice	bt	BSRP	na	Field	EE	NA	N		0.00460845	0.00226947
119	Leaf	2017	Maize	bt	BSRP	A	Field	EE	NA	Y	insect	0.00415294	0.00100001
88	Jiang	2014B	Rice	bt	BSRP	na	Field	EE	NA	N		0.000144633	0.0019082
92	Jiang	2013	Rice	bt	BSRP	na	Field	EE	NA	N		-0.00316356	0.0289536
162	Wang	2012	Rice	bt	BSRP	A	Field	EE	NA	N		-0.00811746	0.00761337
93	Jiang	2013	Rice	bt	BSRP	na	Field	EE	NA	N		-0.0100503	0.0395818
81	Jiang	2014B	Rice	bt	BSRP	na	Field	EE	NA	N		-0.0131005	0.00275828
79	Jiang	2014B	Rice	bt	BSRP	na	Field	EE	NA	N		-0.0140546	0.0010932
74	Jiang	2014B	Rice	bt	BSRP	na	Field	EE	NA	N		-0.0186899	0.00163925
77	Jiang	2014B	Rice	bt	BSRP	na	Field	EE	NA	N		-0.0187753	0.00163584
82	Jiang	2014B	Rice	bt	BSRP	na	Field	EE	NA	N		-0.0262107	0.00253127
121	Leaf	2017	Maize	bt	BSRP	A	Field	EE	NA	Y	insect	-0.027537	0.0315691
75	Jiang	2014B	Rice	bt	BSRP	na	Field	EE	NA	N		-0.0315656	0.00136244
76	Jiang	2014B	Rice	bt	BSRP	na	Field	EE	NA	N		-0.0315656	0.00136244
159	Wang	2012	Rice	bt	BSRP	A	Field	EE	NA	N		-0.034136	0.00489241
147	Wang	2012	Rice	bt	BSRP	A	Field	EE	NA	N		-0.0343558	0.0152168
165	Wang	2012	Rice	bt	BSRP	A	Field	EE	NA	N		-0.0383277	0.0050298
160	Wang	2012	Rice	bt	BSRP	A	Field	EE	NA	N		-0.0511932	0.00960956
157	Wang	2012	Rice	bt	BSRP	A	Field	EE	NA	N		-0.0517837	0.00355789
43	Fan	2014	Rice	OsPTR6	TSP	L	Pot	OE	12.399	Y	nitrogen	-0.0599143	0.01847
73	He	2015	Wheat	TaNAC2-5	TF	A	Field	OE	4.54545	N		-0.0609768	0.00196127
150	Wang	2012	Rice	bt	BSRP	A	Field	EE	NA	N		-0.0629113	0.00947648
120	Leaf	2017	Maize	bt	BSRP	A	Field	EE	NA	Y	insect	-0.0637914	0.0203015
156	Wang	2012	Rice	bt	BSRP	A	Field	EE	NA	N		-0.0942286	0.0110915
109	Leaf	2017	Maize	bt	BSRP	A	Field	EE	NA	Y	insect	-0.100294	0.00509973
153	Wang	2012	Rice	bt	BSRP	A	Field	EE	NA	N		-0.112077	0.0386541
149	Wang	2012	Rice	bt	BSRP	A	Field	EE	NA	N		-0.114583	0.00354174
155	Wang	2012	Rice	bt	BSRP	A	Field	EE	NA	N		-0.122977	0.0147535
111	Leaf	2017	Maize	bt	BSRP	L	Field	EE	NA	Y	insect	-0.125253	0.000182225
70	He	2015	Wheat	TaNAC2-5	TF	L	Field	OE	7.04545	Y	nitrogen	-0.132644	0.000938774
107	Leaf	2017	Maize	bt	BSRP	A	Field	EE	NA	Y	insect	-0.133211	0.0142738
158	Wang	2012	Rice	bt	BSRP	A	Field	EE	NA	N		-0.147928	0.00816919
71	He	2015	Wheat	TaNAC2-5	TF	L	Field	OE	4.54545	Y	nitrogen	-0.154151	0.00114591
105	Leaf	2017	Maize	bt	BSRP	L	Field	EE	NA	Y	insect	-0.183161	0.0357983
60	Haegele	2013	Maize	bt	BSRP	A	Field	EE	NA	Y	insect	-0.183337	0.00145129
3	Brauer	2011	Rice	GS	Enzyme	L	Pot	OE	9.55208	Y	nitrogen	-0.249461	0.0294483
6	Brauer	2011	Rice	GS	Enzyme	A	Pot	OE	9.55208	N		-0.328504	0.00551736
10	Brauer	2011	Rice	GS	Enzyme	A	Pot	OE	9.11834	N		-0.342945	0.00243189
4	Brauer	2011	Rice	GS	Enzyme	A	Pot	OE	9.11834	N		-0.382865	0.0067975
9	Brauer	2011	Rice	GS	Enzyme	L	Pot	OE	9.11834	Y	nitrogen	-0.497032	0.0219607
8	Brauer	2011	Rice	GS	Enzyme	A	Pot	OE	9.11834	N		-0.559616	0.00376173
5	Brauer	2011	Rice	GS	Enzyme	A	Pot	OE	4.064	N		-0.566305	0.00758873
1	Brauer	2011	Rice	GS	Enzyme	L	Pot	OE	9.11834	Y	nitrogen	-0.606136	0.0487226
2	Brauer	2011	Rice	GS	Enzyme	L	Pot	OE	4.064	Y	nitrogen	-0.741937	0.0605165
7	Brauer	2011	Rice	GS	Enzyme	L	Pot	OE	9.11834	Y	nitrogen	-1.0033	0.0352878
Note:
Namount: A: adequate N; L: limited N
TT: OE: overexpression; EE: ectopic expression
EF: expression fold to control (expression level of treatment/control)
Stress: Y: stress; N: non-stress
NA:no available data

## Sheet: Table S5
Supplementary Table 5. Grain N utilization efficiency (GNUE) dataset used for meta-analysis.
ID	Author	Year	Plants	Gene	Gene.type	Namount	type	TT	EF	Stress	Stress.type	yi	vi
10	Fang	2017	Rice	OsNPF7.3	TSP	A	Pot	OE	17.607	N		0.219172	0.00408186
9	Fang	2017	Rice	OsNPF7.3	TSP	A	Pot	OE	5.86901	N		0.203853	0.00331864
19	Haegele	2013	Maize	bt	BSRP	A	Field	EE	NA	N		0.202459	0.00122218
8	Fang	2017	Rice	OsNPF7.3	TSP	A	Pot	OE	13.3387	N		0.146644	0.0033013
16	Haegele	2013	Maize	bt	BSRP	L	Field	EE	NA	Y	insect+nitrogen	0.135383	0.0143664
6	Brauer	2011	Rice	GS	Enzyme	L	Pot	OE	9.11834	Y	nitrogen	0.128914	0.00270429
4	Brauer	2011	Rice	GS	Enzyme	L	Pot	OE	9.11834	Y	nitrogen	0.122776	0.00787788
13	Haegele	2013	Maize	bt	BSRP	A	Field	EE	NA	N		0.101301	0.0010998
18	Haegele	2013	Maize	bt	BSRP	L	Field	EE	NA	Y	insect+nitrogen	0.0946978	0.0197974
12	Haegele	2013	Maize	bt	BSRP	L	Field	EE	NA	Y	insect+nitrogen	0.0538432	0.0059021
17	Haegele	2013	Maize	bt	BSRP	A	Field	EE	NA	N		0.0455116	0.00234174
31	Jiang	2017	Rice	bt	BSRP	L	Pot	EE	NA	Y	Nitrogen	0.0377403	0.000310607
35	Jiang	2017	Rice	bt	BSRP	L	Pot	EE	NA	Y	Nitrogen	0.0358095	0.000384403
1	Brauer	2011	Rice	GS	Enzyme	L	Pot	OE	9.11834	Y	nitrogen	0.0331018	0.0221163
15	Haegele	2013	Maize	bt	BSRP	A	Field	EE	NA	N		0.0291366	0.00432007
33	Jiang	2017	Rice	bt	BSRP	A	Pot	EE	NA	N		0.0217992	0.000358062
22	He	2015	Wheat	TaNAC2-5	TF	A	Field	OE	7.04545	N		0.00266222	2.07826e-05
26	Jiang	2014B	Rice	bt	BSRP	na	Field	EE	NA	N		0.00148962	0.00391196
37	Jiang	2017	Rice	bt	BSRP	L	Pot	EE	NA	Y	Nitrogen	-0.0113316	0.00250207
36	Jiang	2017	Rice	bt	BSRP	L	Pot	EE	NA	Y	Nitrogen	-0.022793	0.000848727
51	Qu	2015	Wheat	CCAAT Box-Binding Transcription Factor	TF	A	Field	OE	2.78571	N		-0.0239121	0.00424817
32	Jiang	2017	Rice	bt	BSRP	A	Pot	EE	NA	N		-0.0279348	0.000763782
42	Peng	2018	Wheat	ZmPEPC	Enzyme	A	Pot	EE	NA	N		-0.0307716	0.000332271
23	He	2015	Wheat	TaNAC2-5	TF	A	Field	OE	4.54545	N		-0.0323127	5.0938e-05
40	Peng	2018	Wheat	ZmPEPC	Enzyme	A	Pot	EE	NA	N		-0.0332138	0.000621654
21	He	2015	Wheat	TaNAC2-5	TF	L	Field	OE	4.54545	Y	nitrogen	-0.0429459	9.7561e-06
29	Jiang	2014B	Rice	bt	BSRP	na	Field	EE	NA	N		-0.0500372	0.0064416
49	Qu	2015	Wheat	CCAAT Box-Binding Transcription Factor	TF	A	Field	OE	2.78571	N		-0.0530501	0.00241164
14	Haegele	2013	Maize	bt	BSRP	L	Field	EE	NA	Y	insect+nitrogen	-0.0757938	0.0077087
50	Qu	2015	Wheat	CCAAT Box-Binding Transcription Factor	TF	A	Field	OE	2.92857	N		-0.076915	0.0113966
28	Jiang	2014B	Rice	bt	BSRP	na	Field	EE	NA	N		-0.0773446	0.00436397
41	Peng	2018	Wheat	ZmPEPC	Enzyme	A	Pot	EE	NA	N		-0.0791387	0.00069247
11	Habash	2001	Wheat	GS	Enzyme	A	Pot	OE	1.8	N		-0.0807347	0.00424895
25	Jiang	2014B	Rice	bt	BSRP	na	Field	EE	NA	N		-0.0813858	0.00337066
20	He	2015	Wheat	TaNAC2-5	TF	L	Field	OE	7.04545	Y	nitrogen	-0.096456	6.30955e-06
7	Brauer	2011	Rice	GS	Enzyme	A	Pot	OE	9.11834	N		-0.103874	0.00301522
5	Brauer	2011	Rice	GS	Enzyme	A	Pot	OE	9.11834	N		-0.117435	0.00359271
38	Jiang	2013	Rice	bt	BSRP	NA	Field	EE	NA	na		-0.126812	0.00967731
48	Qu	2015	Wheat	CCAAT Box-Binding Transcription Factor	TF	A	Field	OE	2.92857	N		-0.128432	0.00710153
39	Jiang	2013	Rice	bt	BSRP	NA	Field	EE	NA	na		-0.141015	0.0161633
30	Jiang	2017	Rice	bt	BSRP	L	Pot	EE	NA	Y	Nitrogen	-0.155006	0.00029862
47	Qu	2015	Wheat	CCAAT Box-Binding Transcription Factor	TF	L	Field	OE	2.78571	Y	nitrogen	-0.161906	0.00217108
46	Qu	2015	Wheat	CCAAT Box-Binding Transcription Factor	TF	L	Field	OE	2.92857	Y	nitrogen	-0.170305	0.00116626
34	Jiang	2017	Rice	bt	BSRP	L	Pot	EE	NA	Y	Nitrogen	-0.17299	0.000400882
43	Peng	2018	Wheat	ZmPEPC	Enzyme	L	Pot	EE	NA	Y	nitrogen	-0.212778	0.000769347
45	Peng	2018	Wheat	ZmPEPC	Enzyme	L	Pot	EE	NA	Y	nitrogen	-0.233696	0.0008629
24	Jiang	2014B	Rice	bt	BSRP	na	Field	EE	NA	N		-0.243071	0.00264804
44	Peng	2018	Wheat	ZmPEPC	Enzyme	L	Pot	EE	NA	Y	nitrogen	-0.285907	0.000811201
27	Jiang	2014B	Rice	bt	BSRP	na	Field	EE	NA	N		-0.299546	0.00424454
3	Brauer	2011	Rice	GS	Enzyme	A	Pot	OE	4.064	N		-0.49637	0.0227394
2	Brauer	2011	Rice	GS	Enzyme	A	Pot	OE	9.11834	N		-0.538444	0.0144804
Note:
Namount: A: adequate N; L: limited N
TT: OE: overexpression; EE: ectopic expression
EF: expression fold to control (expression level of treatment/control)
Stress: Y: stress; N: non-stress
NA:no available data

## Sheet: Table S6
Supplementary Table 6. Partial factor productivity of N (PFPN) dataset used for meta-analysis.
ID	Author	Year	Plants	Gene	Gene.type	Namount	Type	TT	EF	Stress	Stress.type	yi	vi
20	Tefera	2016	Maize	bt	BSRP	A	Field	EE	NA	Y	insect	0.782759	0.0166557
20	Tefera	2016	Maize	bt	BSRP	A	Field	EE	NA	Y	insect	0.770925	0.0969175
20	Tefera	2016	Maize	bt	BSRP	A	Field	EE	NA	Y	insect	0.733313	0.0462013
17	Pena	2017b	Wheat	alaat	Enzyme	L	Field	EE	NA	Y	nitrogen	0.592752	0.0409421
20	Tefera	2016	Maize	bt	BSRP	A	Field	EE	NA	Y	insect	0.561955	0.0485623
20	Tefera	2016	Maize	bt	BSRP	A	Field	EE	NA	Y	insect	0.557192	0.00610453
20	Tefera	2016	Maize	bt	BSRP	A	Field	EE	NA	Y	insect	0.544727	0.0518378
20	Tefera	2016	Maize	bt	BSRP	A	Field	EE	NA	Y	insect	0.528067	0.025707
17	Pena	2017b	Wheat	alaat	Enzyme	A	Field	EE	NA	N		0.51272	0.0112149
20	Tefera	2016	Maize	bt	BSRP	A	Field	EE	NA	Y	insect	0.510826	0.0084016
21	Wang	2018b	Rice	OsNRT1.1A/OsNPF6.3	TSP	L	Field	OE	5.05263	Y	nitrogen	0.486282	0.00672229
20	Tefera	2016	Maize	bt	BSRP	A	Field	EE	NA	Y	insect	0.485508	0.00194043
20	Tefera	2016	Maize	bt	BSRP	A	Field	EE	NA	Y	insect	0.466374	0.00468295
17	Pena	2017a	Wheat	ZmDOF1	TF	na	Field	EE	NA	N		0.460356	0.0323933
17	Pena	2017b	Wheat	alaat	Enzyme	A	Field	EE	NA	N		0.455883	0.0142972
20	Tefera	2016	Maize	bt	BSRP	A	Field	EE	NA	Y	insect	0.455819	0.0104378
16	Oh	2009	Rice	AP37	TF	L	Field	OE	7.35356	Y	drought	0.451534	0.0127391
7	Jeong	2013	Rice	OsNAC5	TF	na	Field	OE	2.03	Y	drought	0.443975	0.00467088
21	Wang	2018b	Rice	OsNRT1.1A/OsNPF6.3	TSP	A	Field	OE	5.05263	N		0.4236	0.00433936
21	Wang	2018b	Rice	OsNRT1.1A/OsNPF6.3	TSP	L	Field	OE	5.68421	Y	nitrogen	0.401725	0.0101745
21	Wang	2018b	Rice	OsNRT1.1A/OsNPF6.3	TSP	L	Field	OE	2.42105	Y	nitrogen	0.379419	0.0105007
20	Tefera	2016	Maize	bt	BSRP	A	Field	EE	NA	Y	insect	0.376235	0.00639586
21	Wang	2018b	Rice	OsNRT1.1A/OsNPF6.3	TSP	L	Field	OE	5.05263	Y	nitrogen	0.356765	0.00120753
20	Tefera	2016	Maize	bt	BSRP	A	Field	EE	NA	Y	insect	0.340604	0.00126528
7	Jeong	2013	Rice	OsNAC5	TF	na	Field	OE	2.35	Y	drought	0.332094	0.00396977
17	Pena	2017a	Wheat	ZmDOF1	TF	na	Field	EE	NA	N		0.326824	0.0762589
20	Tefera	2016	Maize	bt	BSRP	A	Field	EE	NA	Y	insect	0.321098	0.0312581
21	Wang	2018b	Rice	OsNRT1.1A/OsNPF6.3	TSP	A	Field	OE	2.42105	N		0.318453	0.00488218
21	Wang	2018b	Rice	OsNRT1.1A/OsNPF6.3	TSP	A	Field	OE	5.68421	N		0.317589	0.00352995
19	Selvaraj	2017	Rice	HvAlaAT	Enzyme	A	Field	EE	NA	N		0.306984	0.00294897
16	Oh	2009	Rice	AP37	TF	L	Field	OE	6.98244	Y	drought	0.304203	0.0225227
21	Wang	2018b	Rice	OsNRT1.1A/OsNPF6.3	TSP	L	Field	OE	5.05263	Y	nitrogen	0.292637	0.00145564
19	Selvaraj	2017	Rice	HvAlaAT	Enzyme	A	Field	EE	NA	N		0.291266	0.00300599
15	Obopile	2013	Maize	bt	BSRP	na	Field	EE	NA	Y	insect	0.290973	0.0505747
15	Obopile	2013	Maize	bt	BSRP	na	Field	EE	NA	Y	insect	0.287322	0.0497644
21	Wang	2018b	Rice	OsNRT1.1A/OsNPF6.3	TSP	A	Field	OE	5.05263	N		0.283339	0.00789753
21	Wang	2018b	Rice	OsNRT1.1A/OsNPF6.3	TSP	L	Field	OE	5.68421	Y	nitrogen	0.280357	0.00381235
21	Wang	2018b	Rice	OsNRT1.1A/OsNPF6.3	TSP	L	Field	OE	2.42105	Y	nitrogen	0.276722	0.000916705
21	Wang	2018b	Rice	OsNRT1.1A/OsNPF6.3	TSP	L	Field	OE	5.68421	Y	nitrogen	0.276722	0.00221879
15	Obopile	2013	Maize	bt	BSRP	na	Field	EE	NA	Y	insect	0.275883	0.0102323
21	Wang	2018b	Rice	OsNRT1.1A/OsNPF6.3	TSP	L	Field	OE	2.42105	Y	nitrogen	0.266286	0.00137067
19	Saalbach	2014	Wheat	HvSUT1	TSP	A	Field	EE	NA	N		0.263481	0.00157164
20	Tefera	2016	Maize	bt	BSRP	A	Field	EE	NA	Y	insect	0.262364	0.0542936
19	Selvaraj	2017	Rice	HvAlaAT	Enzyme	A	Field	EE	NA	N		0.258288	0.000468012
19	Selvaraj	2017	Rice	HvAlaAT	Enzyme	L	Field	EE	NA	Y	nitrogen	0.256897	9.11078e-05
7	Jeong	2013	Rice	OsNAC5	TF	na	Field	OE	13	Y	drought	0.256763	0.00439773
19	Selvaraj	2017	Rice	HvAlaAT	Enzyme	A	Field	EE	NA	N		0.255087	0.00188993
19	Selvaraj	2017	Rice	HvAlaAT	Enzyme	L	Field	EE	NA	Y	nitrogen	0.253103	0.000869325
5	Haegele	2013	Maize	bt	BSRP	A	Field	EE	NA	Y	insect	0.251517	0.00110136
21	Wang	2018b	Rice	OsNRT1.1A/OsNPF6.3	TSP	A	Field	OE	5.05263	N		0.251036	0.0102695
12	Ma	2009b	Maize	bt	BSRP	A	Field	EE	NA	Y	insect	0.248997	0.351858
12	Ma	2009b	Maize	bt	BSRP	A	Field	EE	NA	Y	insect	0.248948	0.0416602
19	Selvaraj	2017	Rice	HvAlaAT	Enzyme	L	Field	EE	NA	Y	nitrogen	0.248017	0.000779513
15	Obopile	2013	Maize	bt	BSRP	na	Field	EE	NA	Y	insect	0.246715	0.00870651
15	Obopile	2013	Maize	bt	BSRP	na	Field	EE	NA	Y	insect	0.240158	0.016754
19	Selvaraj	2017	Rice	HvAlaAT	Enzyme	A	Field	EE	NA	N		0.238544	0.00190896
23	Wang	2013	Wheat	TaPHR1	O	A	Pot	OE	1.69697	Y	Phosphorus	0.232997	0.00848793
21	Wang	2018b	Rice	OsNRT1.1A/OsNPF6.3	TSP	A	Field	OE	5.68421	N		0.232696	0.0105609
20	Tefera	2016	Maize	bt	BSRP	A	Field	EE	NA	Y	insect	0.231802	0.0132114
19	Selvaraj	2017	Rice	HvAlaAT	Enzyme	A	Field	EE	NA	N		0.230038	0.000229308
19	Selvaraj	2017	Rice	HvAlaAT	Enzyme	L	Field	EE	NA	Y	nitrogen	0.228884	9.41232e-05
19	Saalbach	2014	Wheat	HvSUT1	TSP	A	Field	EE	NA	N		0.228232	0.01383
15	Obopile	2013	Maize	bt	BSRP	na	Field	EE	NA	Y	insect	0.22459	0.0145559
19	Selvaraj	2017	Rice	HvAlaAT	Enzyme	A	Field	EE	NA	N		0.220324	7.89963e-05
19	Selvaraj	2017	Rice	HvAlaAT	Enzyme	A	Field	EE	NA	N		0.219941	0.000156252
19	Selvaraj	2017	Rice	HvAlaAT	Enzyme	A	Field	EE	NA	N		0.216811	0.000746577
20	Tefera	2016	Maize	bt	BSRP	A	Field	EE	NA	Y	insect	0.216671	0.0297734
19	Selvaraj	2017	Rice	HvAlaAT	Enzyme	L	Field	EE	NA	Y	nitrogen	0.215969	0.00038868
5	Haegele	2013	Maize	bt	BSRP	A	Field	EE	NA	Y	insect	0.213708	0.00431936
17	Pena	2017b	Wheat	alaat	Enzyme	A	Field	EE	NA	N		0.212329	0.064206
25	Zhang	2015b	Rice	TOND1	O	L	Field	OE	45.9794	Y	drought	0.209982	0.00169009
23	Wang	2013	Wheat	TaPHR1	O	A	Pot	OE	1.37374	Y	Phosphorus	0.20668	0.00881608
20	Tefera	2016	Maize	bt	BSRP	A	Field	EE	NA	Y	insect	0.205852	0.00594676
25	Zhang	2015b	Rice	TOND1	O	L	Field	OE	45.9794	Y	drought	0.204948	0.00134475
24	Yanni	2011	Maize	bt	BSRP	A	Field	EE	NA	Y	insect	0.204095	0.0435386
24	Yanni	2011	Maize	bt	BSRP	A	Field	EE	NA	Y	insect	0.201482	0.0117183
3	Fang	2017	Rice	OsNPF7.3	TSP	L	Field	OE	5.86901	N		0.192833	0.0129706
7	Jeong	2013	Rice	OsNAC5	TF	na	Field	OE	0.8	Y	drought	0.192182	0.0329405
18	Qu	2015	Wheat	CCAAT Box-Binding Transcription Factor	TF	A	Field	OE	2.92857	N		0.190947	0.0095831
25	Zhang	2015b	Rice	TOND1	O	L	Field	OE	45.2062	Y	drought	0.18233	0.00170225
24	Yanni	2011	Maize	bt	BSRP	A	Field	EE	NA	Y	insect	0.180884	0.0213064
24	Yanni	2011	Maize	bt	BSRP	A	Field	EE	NA	Y	insect	0.17812	0.0213386
4	Habash	2001	Wheat	GS	Enzyme	A	Pot	OE	1.8	N		0.176896	0.0011921
24	Yanni	2011	Maize	bt	BSRP	A	Field	EE	NA	Y	insect	0.176279	0.0443908
24	Yanni	2011	Maize	bt	BSRP	A	Field	EE	NA	Y	insect	0.174108	0.00637638
13	Mungai	2005	Maize	bt	BSRP	A	Field	EE	NA	Y	insect	0.171236	0.0181397
21	Wang	2018b	Rice	OsNRT1.1A/OsNPF6.3	TSP	A	Field	OE	2.42105	N		0.16929	0.00453658
25	Zhang	2015b	Rice	TOND1	O	L	Field	OE	45.2062	Y	drought	0.166425	0.00128151
21	Wang	2018b	Rice	OsNRT1.1A/OsNPF6.3	TSP	A	Field	OE	5.68421	N		0.166361	0.00180499
18	Qu	2015	Wheat	CCAAT Box-Binding Transcription Factor	TF	A	Field	OE	2.92857	N		0.165526	0.000938888
17	Pena	2017b	Wheat	alaat	Enzyme	L	Field	EE	NA	Y	nitrogen	0.159757	0.0525316
6	He	2015	Wheat	TaNAC2-5	TF	A	Field	OE	7.04545	N		0.158334	0.0110059
23	Wang	2013	Wheat	TaPHR1	O	A	Pot	OE	1.37374	Y	Phosphorus	0.156767	0.00554092
22	Wang	2012b	Rice	bt	BSRP	na	Field	EE	NA	Y	insect	0.153338	0.145024
16	Oh	2009	Rice	AP37	TF	L	Field	OE	3.67505	Y	drought	0.152476	0.015106
3	Fang	2017	Rice	OsNPF7.3	TSP	L	Field	OE	13.3387	N		0.152011	0.0141921
23	Wang	2013	Wheat	TaPHR1	O	A	Pot	OE	1.69697	Y	Phosphorus	0.151872	0.00186731
5	Haegele	2013	Maize	bt	BSRP	A	Field	EE	NA	Y	insect	0.148053	0.00234805
19	Selvaraj	2017	Rice	HvAlaAT	Enzyme	L	Field	EE	NA	Y	nitrogen	0.145996	6.78124e-05
3	Fang	2017	Rice	OsNPF7.3	TSP	L	Field	OE	17.607	N		0.14558	0.012796
7	Jeong	2013	Rice	OsNAC5	TF	na	Field	OE	2.35	N		0.145368	0.0258369
20	Tefera	2016	Maize	bt	BSRP	A	Field	EE	NA	Y	insect	0.144581	0.00938052
17	Pena	2017b	Wheat	alaat	Enzyme	L	Field	EE	NA	Y	nitrogen	0.143938	0.0455901
19	Selvaraj	2017	Rice	HvAlaAT	Enzyme	A	Field	EE	NA	N		0.143571	0.002964
22	Wang	2012b	Rice	bt	BSRP	na	Field	EE	NA	Y	insect	0.143455	0.157784
7	Jeong	2013	Rice	OsNAC5	TF	na	Field	OE	1.53	N		0.140283	0.0205179
18	Qu	2015	Wheat	CCAAT Box-Binding Transcription Factor	TF	A	Field	OE	2.78571	N		0.138553	0.00191624
20	Tefera	2016	Maize	bt	BSRP	A	Field	EE	NA	Y	insect	0.135545	0.00412667
19	Selvaraj	2017	Rice	HvAlaAT	Enzyme	A	Field	EE	NA	N		0.134203	0.000195845
25	Zhang	2015b	Rice	TOND1	O	L	Field	OE	45.9794	Y	drought	0.133096	0.0011825
19	Selvaraj	2017	Rice	HvAlaAT	Enzyme	A	Field	EE	NA	N		0.132453	3.73671e-05
17	Pena	2017a	Wheat	ZmDOF1	TF	na	Field	EE	NA	N		0.127823	0.0399168
7	Jeong	2013	Rice	OsNAC5	TF	na	Field	OE	2.03	N		0.12707	0.0256567
15	Obopile	2013	Maize	bt	BSRP	na	Field	EE	NA	Y	insect	0.126802	0.0349675
13	Mungai	2005	Maize	bt	BSRP	A	Field	EE	NA	Y	insect	0.126752	0.0644482
20	Tefera	2016	Maize	bt	BSRP	A	Field	EE	NA	Y	insect	0.126752	0.0205291
7	Jeong	2013	Rice	OsNAC5	TF	na	Field	OE	13	N		0.126683	0.023637
25	Zhang	2015b	Rice	TOND1	O	L	Field	OE	45.2062	Y	drought	0.126428	0.00128765
24	Yanni	2011	Maize	bt	BSRP	A	Field	EE	NA	Y	insect	0.124791	0.00989035
25	Zhang	2015b	Rice	TOND1	O	L	Field	OE	45.9794	Y	drought	0.123342	0.00123754
21	Wang	2018b	Rice	OsNRT1.1A/OsNPF6.3	TSP	A	Field	OE	2.42105	N		0.122997	0.0118126
15	Obopile	2013	Maize	bt	BSRP	na	Field	EE	NA	Y	insect	0.122199	0.0353018
11	Leaf	2017	Maize	bt	BSRP	A	Field	EE	NA	Y	insect	0.119831	0.000100702
24	Yanni	2011	Maize	bt	BSRP	A	Field	EE	NA	Y	insect	0.118784	0.0224729
20	Tefera	2016	Maize	bt	BSRP	A	Field	EE	NA	Y	insect	0.115832	0.00883084
13	Mungai	2005	Maize	bt	BSRP	A	Field	EE	NA	Y	insect	0.115069	0.00347043
25	Zhang	2015b	Rice	TOND1	O	L	Field	OE	45.2062	Y	drought	0.11159	0.00120902
26	Zhou	2014	Rice	PcGDH	Enzyme	L	Field	EE	NA	Y	nitrogen	0.106035	0.0210172
2	Bruns	2006	Maize	bt	BSRP	A	Field	EE	NA	N		0.105083	0.0035059
17	Pena	2017b	Wheat	alaat	Enzyme	A	Field	EE	NA	N		0.103637	0.0172371
15	Obopile	2013	Maize	bt	BSRP	na	Field	EE	NA	Y	insect	0.10133	0.0562877
25	Zhang	2015b	Rice	TOND1	O	A	Field	OE	45.2062	N		0.10109	0.00127453
15	Obopile	2013	Maize	bt	BSRP	na	Field	EE	NA	Y	insect	0.0993072	0.0560069
15	Obopile	2013	Maize	bt	BSRP	na	Field	EE	NA	Y	insect	0.098522	0.0203011
23	Wang	2013	Wheat	TaPHR1	O	A	Pot	OE	1.69697	Y	Phosphorus	0.0900756	0.00438867
16	Oh	2009	Rice	AP37	TF	L	Field	OE	6.98244	N		0.087149	0.00321678
19	Selvaraj	2017	Rice	HvAlaAT	Enzyme	A	Field	EE	NA	N		0.0832796	0.00125649
19	Selvaraj	2017	Rice	HvAlaAT	Enzyme	A	Field	EE	NA	N		0.0832796	0.00595853
11	Leaf	2017	Maize	bt	BSRP	A	Field	EE	NA	Y	insect	0.0827491	0.00107828
19	Selvaraj	2017	Rice	HvAlaAT	Enzyme	A	Field	EE	NA	N		0.0806679	0.000320143
15	Obopile	2013	Maize	bt	BSRP	na	Field	EE	NA	Y	insect	0.0801491	0.00427944
20	Tefera	2016	Maize	bt	BSRP	A	Field	EE	NA	Y	insect	0.0800427	0.00710881
15	Obopile	2013	Maize	bt	BSRP	na	Field	EE	NA	Y	insect	0.0788832	0.0255162
19	Selvaraj	2017	Rice	HvAlaAT	Enzyme	A	Field	EE	NA	N		0.0784182	0.00146136
24	Yanni	2011	Maize	bt	BSRP	A	Field	EE	NA	Y	insect	0.0759859	0.063549
18	Qu	2015	Wheat	CCAAT Box-Binding Transcription Factor	TF	A	Field	OE	2.78571	N		0.0759549	0.00486159
7	Jeong	2013	Rice	OsNAC5	TF	na	Field	OE	1.53	Y	drought	0.0756975	0.014487
26	Zhou	2014	Rice	PcGDH	Enzyme	L	Field	EE	NA	Y	nitrogen	0.074083	0.0299938
11	Leaf	2017	Maize	bt	BSRP	A	Field	EE	NA	Y	insect	0.0725602	0.0164175
15	Obopile	2013	Maize	bt	BSRP	na	Field	EE	NA	Y	insect	0.0703054	0.00881761
19	Selvaraj	2017	Rice	HvAlaAT	Enzyme	A	Field	EE	NA	N		0.0687533	6.02919e-05
15	Obopile	2013	Maize	bt	BSRP	na	Field	EE	NA	Y	insect	0.0678474	0.0167913
15	Obopile	2013	Maize	bt	BSRP	na	Field	EE	NA	Y	insect	0.0632507	0.0159188
11	Leaf	2017	Maize	bt	BSRP	L	Field	EE	NA	Y	insect	0.0598414	0.013143
19	Selvaraj	2017	Rice	HvAlaAT	Enzyme	A	Field	EE	NA	N		0.05975	0.000465022
7	Jeong	2013	Rice	OsNAC5	TF	na	Field	OE	1.08	Y	drought	0.0571455	0.021198
25	Zhang	2015b	Rice	TOND1	O	A	Field	OE	45.9794	N		0.049963	0.000373843
6	He	2015	Wheat	TaNAC2-5	TF	A	Field	OE	4.54545	N		0.0489001	0.0190387
15	Obopile	2013	Maize	bt	BSRP	na	Field	EE	NA	Y	insect	0.0483965	0.00518043
23	Wang	2013	Wheat	TaPHR1	O	A	Pot	OE	1.37374	Y	Phosphorus	0.0480748	0.00205038
7	Jeong	2013	Rice	OsNAC5	TF	na	Field	OE	0.8	Y	drought	0.0479372	0.0282483
25	Zhang	2015b	Rice	TOND1	O	L	Field	OE	45.9794	Y	drought	0.0474075	0.00150545
13	Mungai	2005	Maize	bt	BSRP	A	Field	EE	NA	Y	insect	0.0450237	0.0254207
13	Mungai	2005	Maize	bt	BSRP	A	Field	EE	NA	Y	insect	0.0430174	0.0172571
15	Obopile	2013	Maize	bt	BSRP	na	Field	EE	NA	Y	insect	0.0419968	0.00400778
15	Obopile	2013	Maize	bt	BSRP	na	Field	EE	NA	Y	insect	0.0418834	0.0148526
22	Wang	2012b	Rice	bt	BSRP	na	Field	EE	NA	Y	insect	0.0410568	0.147977
15	Obopile	2013	Maize	bt	BSRP	na	Field	EE	NA	Y	insect	0.0400534	0.0041318
23	Wang	2013	Wheat	TaPHR1	O	A	Pot	OE	1.69697	Y	Phosphorus	0.0363676	0.00321242
9	Jiang	2017	Rice	bt	BSRP	A	Pot	EE	NA	Y	nitrogen	0.0355067	0.00176176
11	Leaf	2017	Maize	bt	BSRP	A	Field	EE	NA	Y	insect	0.0354541	0.00990729
14	Novacek	2014	Maize	bt	BSRP	A	Field	EE	NA	Y	insect	0.0337229	0.0166373
15	Obopile	2013	Maize	bt	BSRP	na	Field	EE	NA	Y	insect	0.0320027	0.00430917
24	Yanni	2011	Maize	bt	BSRP	A	Field	EE	NA	Y	insect	0.0303975	0.00495739
9	Jiang	2017	Rice	bt	BSRP	A	Pot	EE	NA	Y	nitrogen	0.0299424	0.00494072
11	Leaf	2017	Maize	bt	BSRP	L	Field	EE	NA	Y	insect	0.0294913	0.00391259
11	Leaf	2017	Maize	bt	BSRP	A	Field	EE	NA	Y	insect	0.0289603	0.0240098
14	Novacek	2014	Maize	bt	BSRP	A	Field	EE	NA	Y	insect	0.0252645	0.0109124
25	Zhang	2015b	Rice	TOND1	O	A	Field	OE	45.2062	N		0.0239875	0.000383309
25	Zhang	2015b	Rice	TOND1	O	L	Field	OE	45.2062	Y	drought	0.023946	0.00153989
15	Obopile	2013	Maize	bt	BSRP	na	Field	EE	NA	Y	insect	0.0236399	0.00512863
5	Haegele	2013	Maize	bt	BSRP	A	Field	EE	NA	Y	insect	0.0200779	0.00122923
23	Wang	2013	Wheat	TaPHR1	O	A	Pot	OE	1.37374	Y	Phosphorus	0.0183491	0.00166483
15	Obopile	2013	Maize	bt	BSRP	na	Field	EE	NA	Y	insect	0.0165205	0.0135651
15	Obopile	2013	Maize	bt	BSRP	na	Field	EE	NA	Y	insect	0.0164224	0.0129346
15	Obopile	2013	Maize	bt	BSRP	na	Field	EE	NA	Y	insect	0.0131915	0.0159644
15	Obopile	2013	Maize	bt	BSRP	na	Field	EE	NA	Y	insect	0.0122505	0.0141477
15	Obopile	2013	Maize	bt	BSRP	na	Field	EE	NA	Y	insect	0.0101279	0.0110133
25	Zhang	2015b	Rice	TOND1	O	L	Field	OE	45.9794	Y	drought	0.00848137	0.00149338
1	Andersen	2007	Maize	bt	BSRP	A	Field	EE	NA	N		0.00772807	0.0244456
8	Jiang	2018	Rice	bt	BSRP	A	Field	EE	NA	N		0.00726869	0.00273956
11	Leaf	2017	Maize	bt	BSRP	A	Field	EE	NA	Y	insect	0.00706151	0.0124464
14	Novacek	2014	Maize	bt	BSRP	A	Field	EE	NA	Y	insect	0.0047847	0.00225193
19	Selvaraj	2017	Rice	HvAlaAT	Enzyme	A	Field	EE	NA	N		0.00258673	0.000307651
11	Leaf	2017	Maize	bt	BSRP	L	Field	EE	NA	Y	insect	5.93113e-05	0.0203356
24	Yanni	2011	Maize	bt	BSRP	A	Field	EE	NA	Y	insect	0	0.0265728
14	Novacek	2014	Maize	bt	BSRP	A	Field	EE	NA	Y	insect	-0.00243013	0.00039024
15	Obopile	2013	Maize	bt	BSRP	na	Field	EE	NA	Y	insect	-0.00486255	0.00343651
16	Oh	2009	Rice	AP37	TF	L	Field	OE	2.55805	Y	drought	-0.00521693	0.0212065
24	Yanni	2011	Maize	bt	BSRP	A	Field	EE	NA	Y	insect	-0.00604231	0.00581342
19	Selvaraj	2017	Rice	HvAlaAT	Enzyme	L	Field	EE	NA	Y	nitrogen	-0.00712635	0.000127507
15	Obopile	2013	Maize	bt	BSRP	na	Field	EE	NA	Y	insect	-0.00722025	0.00323336
16	Oh	2009	Rice	AP37	TF	L	Field	OE	3.67505	N		-0.00893514	0.00284186
17	Pena	2017b	Wheat	alaat	Enzyme	L	Field	EE	NA	Y	nitrogen	-0.0108421	0.0633221
8	Jiang	2018	Rice	bt	BSRP	A	Field	EE	NA	N		-0.0124225	0.00195542
24	Yanni	2011	Maize	bt	BSRP	A	Field	EE	NA	Y	insect	-0.0131581	0.00545374
15	Obopile	2013	Maize	bt	BSRP	na	Field	EE	NA	Y	insect	-0.0147216	0.0041325
19	Selvaraj	2017	Rice	HvAlaAT	Enzyme	L	Field	EE	NA	Y	nitrogen	-0.0149257	0.000784534
9	Jiang	2017	Rice	bt	BSRP	A	Pot	EE	NA	Y	nitrogen	-0.0151748	0.00152139
1	Andersen	2007	Maize	bt	BSRP	A	Field	EE	NA	N		-0.0159231	0.00888561
19	Selvaraj	2017	Rice	HvAlaAT	Enzyme	L	Field	EE	NA	Y	nitrogen	-0.0161168	0.000933537
26	Zhou	2014	Rice	PcGDH	Enzyme	L	Field	EE	NA	Y	nitrogen	-0.0183816	0.0544883
24	Yanni	2011	Maize	bt	BSRP	A	Field	EE	NA	Y	insect	-0.020762	0.0112737
9	Jiang	2017	Rice	bt	BSRP	A	Pot	EE	NA	N		-0.0224009	0.00127932
26	Zhou	2014	Rice	PcGDH	Enzyme	L	Field	EE	NA	Y	nitrogen	-0.027684	0.0715304
22	Wang	2012b	Rice	bt	BSRP	na	Field	EE	NA	Y	insect	-0.0302935	0.131845
9	Jiang	2017	Rice	bt	BSRP	A	Pot	EE	NA	Y	nitrogen	-0.0308666	0.0047157
8	Jiang	2018	Rice	bt	BSRP	A	Field	EE	NA	N		-0.0326452	0.00655981
9	Jiang	2017	Rice	bt	BSRP	A	Pot	EE	NA	N		-0.040822	0.00790862
16	Oh	2009	Rice	AP37	TF	L	Field	OE	7.35356	N		-0.0412768	0.00247791
24	Yanni	2011	Maize	bt	BSRP	A	Field	EE	NA	Y	insect	-0.0448953	0.01354
19	Selvaraj	2017	Rice	HvAlaAT	Enzyme	A	Field	EE	NA	N		-0.0461445	0.000421752
24	Yanni	2011	Maize	bt	BSRP	A	Field	EE	NA	Y	insect	-0.0477544	0.00836396
19	Selvaraj	2017	Rice	HvAlaAT	Enzyme	A	Field	EE	NA	N		-0.0510685	0.00195569
17	Pena	2017b	Wheat	alaat	Enzyme	L	Field	EE	NA	Y	nitrogen	-0.0529866	0.136501
19	Selvaraj	2017	Rice	HvAlaAT	Enzyme	A	Field	EE	NA	N		-0.0552081	0.000249867
19	Selvaraj	2017	Rice	HvAlaAT	Enzyme	L	Field	EE	NA	Y	nitrogen	-0.058033	0.00128323
15	Obopile	2013	Maize	bt	BSRP	na	Field	EE	NA	Y	insect	-0.0594544	0.0112005
15	Obopile	2013	Maize	bt	BSRP	na	Field	EE	NA	Y	insect	-0.0602467	0.0106374
15	Obopile	2013	Maize	bt	BSRP	na	Field	EE	NA	Y	insect	-0.0670302	0.00499513
8	Jiang	2018	Rice	bt	BSRP	A	Field	EE	NA	N		-0.0691789	0.00405084
11	Leaf	2017	Maize	bt	BSRP	L	Field	EE	NA	Y	insect	-0.0708041	0.00885954
9	Jiang	2017	Rice	bt	BSRP	A	Pot	EE	NA	N		-0.0721624	0.000656031
10	Jiang	2013	Rice	bt	BSRP	na	Field	EE	NA	N		-0.0821718	0.0229733
19	Selvaraj	2017	Rice	HvAlaAT	Enzyme	A	Field	EE	NA	N		-0.0842941	0.00141307
9	Jiang	2017	Rice	bt	BSRP	A	Pot	EE	NA	N		-0.0867317	0.00976648
19	Selvaraj	2017	Rice	HvAlaAT	Enzyme	A	Field	EE	NA	N		-0.0884824	0.000362152
24	Yanni	2011	Maize	bt	BSRP	A	Field	EE	NA	Y	insect	-0.0918075	0.0844412
17	Pena	2017b	Wheat	alaat	Enzyme	A	Field	EE	NA	N		-0.092641	0.0149024
20	Tefera	2016	Maize	bt	BSRP	A	Field	EE	NA	Y	insect	-0.112117	0.014015
10	Jiang	2013	Rice	bt	BSRP	na	Field	EE	NA	N		-0.125688	0.0228566
15	Obopile	2013	Maize	bt	BSRP	na	Field	EE	NA	Y	insect	-0.13537	0.024537
15	Obopile	2013	Maize	bt	BSRP	na	Field	EE	NA	Y	insect	-0.140601	0.00625666
15	Obopile	2013	Maize	bt	BSRP	na	Field	EE	NA	Y	insect	-0.142987	0.00613238
7	Jeong	2013	Rice	OsNAC5	TF	na	Field	OE	1.08	Y	drought	-0.156298	0.0723606
8	Jiang	2018	Rice	bt	BSRP	A	Field	EE	NA	N		-0.159026	0.0014188
24	Yanni	2011	Maize	bt	BSRP	A	Field	EE	NA	Y	insect	-0.161843	0.0739746
19	Selvaraj	2017	Rice	HvAlaAT	Enzyme	A	Field	EE	NA	N		-0.168852	0.00580863
19	Selvaraj	2017	Rice	HvAlaAT	Enzyme	A	Field	EE	NA	N		-0.169163	0.00138794
19	Selvaraj	2017	Rice	HvAlaAT	Enzyme	L	Field	EE	NA	Y	nitrogen	-0.174168	0.0007072
17	Pena	2017b	Wheat	alaat	Enzyme	A	Field	EE	NA	N		-0.188684	0.0227959
19	Selvaraj	2017	Rice	HvAlaAT	Enzyme	L	Field	EE	NA	Y	nitrogen	-0.193572	0.000851125
8	Jiang	2018	Rice	bt	BSRP	A	Field	EE	NA	N		-0.203375	0.00486729
17	Pena	2017a	Wheat	ZmDOF1	TF	na	Field	EE	NA	N		-0.206816	0.0264237
19	Selvaraj	2017	Rice	HvAlaAT	Enzyme	L	Field	EE	NA	Y	nitrogen	-0.208149	0.000841548
19	Selvaraj	2017	Rice	HvAlaAT	Enzyme	L	Field	EE	NA	Y	nitrogen	-0.213181	0.000947359
19	Selvaraj	2017	Rice	HvAlaAT	Enzyme	L	Field	EE	NA	Y	nitrogen	-0.223131	0.00101264
19	Selvaraj	2017	Rice	HvAlaAT	Enzyme	L	Field	EE	NA	Y	nitrogen	-0.223631	0.000833482
19	Selvaraj	2017	Rice	HvAlaAT	Enzyme	L	Field	EE	NA	Y	nitrogen	-0.233181	0.00126517
19	Selvaraj	2017	Rice	HvAlaAT	Enzyme	L	Field	EE	NA	Y	nitrogen	-0.254326	0.00143823
16	Oh	2009	Rice	AP37	TF	L	Field	OE	2.55805	N		-0.268993	0.00371155
16	Oh	2009	Rice	AP37	TF	L	Field	OE	1.73055	N		-0.360908	0.00447464
16	Oh	2009	Rice	AP37	TF	L	Field	OE	1.73055	Y	drought	-0.395829	0.0184888
16	Oh	2009	Rice	AP37	TF	L	Field	OE	2.49818	Y	drought	-0.442074	0.0645865
17	Pena	2017b	Wheat	alaat	Enzyme	L	Field	EE	NA	Y	nitrogen	-0.482562	0.076938
16	Oh	2009	Rice	AP37	TF	L	Field	OE	2.49818	N		-0.560404	0.00579613
8	Jiang	2018	Rice	bt	BSRP	A	Field	EE	NA	Y	drought	-1.17694	0.00395351
8	Jiang	2018	Rice	bt	BSRP	A	Field	EE	NA	Y	drought	-1.26733	0.00397147
Note:
Namount: A: adequate N; L: limited N
TT: OE: overexpression; EE: ectopic expression
EF: expression fold to control (expression level of treatment/control)
Stress: Y: stress; N: non-stress
NA:no available data
