# Supplementary material for: Genetically modified crops are superior in their nitrogen use efficiency-A meta-analysis of three major cereals
Source: Sci Rep. 2020 May 22;10:8568. doi: 10.1038/s41598-020-65684-9 (PMC7244766; doi:10.1038/s41598-020-65684-9)
Supplement: Supplementary file 5 — Supplementary Table 9. [file 41598_2020_65684_MOESM5_ESM.xlsx]

## Sheet: Sheet1
Supplementary Table 9. Differences between GM and wild-type control (%) (converted based on effect size values).
NUE Parameters	Effect size	Difference between GM and wild-type control (%)
Yield	0.1546	16.7172
Shoot biomass	0.096	10.0748
SNUE	-0.068	-6.57329
NUpE	0.15	16.1816
GNUE	-0.0517	-5.03812
PFPN	0.0905	9.47112
	Effect size					Difference between GM and wild-type control (%)
NUE Parameters	BSRP	Enzyme	TF	Transporter	Other genes	BSRP	Enzyme	TF	Transporter	Other genes
Yield	0.048	0.2278	0.1434	0.3124	0.2589	4.91654	25.5804	15.4174	36.6657	29.5469
Shoot biomass	0.0294	0.121	0.1325	-0.1582	0.3684	2.98333	12.8611	14.1663	-14.6307	44.5365
SNUE	0.0002	-0.1366	-0.0151	-0.1025	-0.0612	0.0199999	-12.7669	-1.4985	-9.74123	-5.93589
NUpE	0.0132	0.1287	0.158	0.379	0.2636	1.32861	13.7334	17.1147	46.0766	30.1572
GNUE	-0.0303	-0.1256	-0.0705			-2.98425	-11.8021	-6.80654
PFPN	0.0728	0.06	0.0653	0.281	0.1034	7.55073	6.18299	6.7472	32.4415	10.8923
	Effect size		Difference between GM and wild-type control (%)
NUE Parameters	Ectopic expression	Over-expression	Ectopic expression	Over-expression
Yield	0.1746	0.1167	19.0748	12.3769
Shoot biomass	0.1043	0.0851	10.9921	8.88163
SNUE	-0.0826	-0.0527	-7.92728	-5.13302
NUpE	0.1131	0.2048	11.9731	22.7254
GNUE	-0.0377	-0.0461	-3.69944	-4.5049
PFPN	0.07	0.1421	7.25004	15.2675
	Effect size			Difference between GM and wild-type control (%)
NUE Parameters	Rice	Maize	Wheat	Rice	Maize	Wheat
Yield	0.1853	0.1065	0.105	20.3556	11.2366	11.0699
Shoot biomass	0.097	0.1243	0.0895	10.1849	13.2341	9.36172
SNUE	-0.0951		-0.0017	-9.0709		-0.169838
NUpE	0.155	0.0537	0.1933	16.7639	5.51621	21.3222
GNUE	-0.0528		-0.0691	-5.14251		-6.676
PFPN	0.0565	0.1194	0.1442	5.81204	12.6807	15.5098
	Effect size		Difference between GM and wild-type control (%)
NUE Parameters	Field	Pot	Field	Pot
Yield	0.0998	0.3127	10.4938	36.7067
Shoot biomass	0.0936	0.0881	9.81098	9.20874
SNUE	0.0295	-0.0866	2.99363	-8.29479
NUpE	0.0241	0.2373	2.43902	26.779
GNUE	-0.0473	-0.0347	-4.61941	-3.41014
PFPN	0.0938	0.0483	9.83294	4.94802
	Effect size		Difference between GM and wild-type control (%)
NUE Parameters	Stress	Non-stress	Stress	Non-stress
Yield	0.1728	0.1274	18.8607	13.5856
Shoot biomass	0.1231	0.0333	13.0983	3.38571
SNUE	-0.0918	-0.0387	-8.77037	-3.79569
NUpE	0.1853	0.1192	20.3556	12.6581
GNUE	-0.0681	-0.0214	-6.58264	-2.11705
PFPN	0.0967	0.0793	10.1519	8.25201
